# Supplementary material for: Prevalence of hypertension among Patients Seeking Care in selected health facilities in the Southern Province of Sierra Leone
Source: PLOS Glob Public Health. 2025 Apr 29;5(4):e0003281. doi: 10.1371/journal.pgph.0003281 (PMC12040221; doi:10.1371/journal.pgph.0003281)
Supplement: S1 Data — (XLSX) [file pgph.0003281.s001.xlsx]

## Sheet: Data
DATE	Location	AGE (in years)	Age range - New	Sex	Pregnancy status	GESTATION AGE (in weeks)	Systolic	Diastolic	BP- Values
2017-01-09	NUTHC	26	25-34	Females	Non-pregnant	NA	120	100	Elevated
2017-01-10	NUTHC	22	15-24	Females	Non-pregnant	NA	90	70	Normal
2017-01-31	NUTHC	21	15-24	Females	Non-pregnant	NA	120	80	Elevated
2020-05-01	Njala University Hospital	21	15-24	Females	Non-pregnant	NA	120	80	Elevated
2021-01-01	Njala University Hospital	56	55-64	Females	Non-pregnant	NA	160	74	Stage-2
2021-01-01	Njala University Hospital	49	45-54	Male	Non-pregnant	NA	110	60	Normal
2021-01-01	Njala University Hospital	26	25-34	Females	Non-pregnant	NA	113	73	Normal
2021-01-02	Njala University Hospital	28	25-34	Females	Non-pregnant	NA	110	76	Normal
2021-01-03	Njala University Hospital	20	15-24	Females	Non-pregnant	NA	120	60	Elevated
2021-01-04	Njala University Hospital	34	25-34	Male	Non-pregnant	NA	118	87	Normal
2021-01-04	Njala University Hospital	52	45-54	Male	Non-pregnant	NA	140	90	Stage-2
2021-01-04	Njala University Hospital	34	25-34	Male	Non-pregnant	NA	120	80	Elevated
2021-01-06	Njala University Hospital	17	15-24	Females	Non-pregnant	NA	104	98	Normal
2021-01-07	Njala University Hospital	42	35-44	Male	Non-pregnant	NA	118	70	Normal
2021-01-07	Njala University Hospital	43	35-44	Females	Non-pregnant	NA	105	69	Normal
2021-01-07	Njala University Hospital	48	45-54	Male	Non-pregnant	NA	110	70	Normal
2021-01-08	Njala University Hospital	29	25-34	Male	Non-pregnant	NA	122	80	Elevated
2021-01-08	Njala University Hospital	22	15-24	Females	Non-pregnant	NA	120	96	Elevated
2021-01-09	Njala University Hospital	26	25-34	Male	Non-pregnant	NA	120	80	Elevated
2021-01-09	Njala University Hospital	21	15-24	Females	Non-pregnant	NA	115	80	Normal
2021-01-10	Njala University Hospital	22	15-24	Females	Non-pregnant	NA	130	90	Stage-1
2021-02-01	Njala University Hospital	23	15-24	Females	Non-pregnant	NA	82	60	Low
2021-02-01	Njala University Hospital	28	25-34	Females	Non-pregnant	NA	120	74	Elevated
2021-02-02	Njala University Hospital	23	15-24	Male	Non-pregnant	NA	123	73	Elevated
2021-02-02	Njala University Hospital	22	15-24	Females	Non-pregnant	NA	104	56	Normal
2021-02-02	Njala University Hospital	22	15-24	Females	Non-pregnant	NA	104	70	Normal
2021-02-03	Njala University Hospital	28	25-34	Male	Non-pregnant	NA	120	80	Elevated
2021-02-04	Njala University Hospital	49	45-54	Females	Non-pregnant	NA	147	98	Stage-2
2021-02-05	Njala University Hospital	34	25-34	Females	Non-pregnant	NA	110	80	Normal
2021-02-09	Njala University Hospital	46	45-54	Females	Non-pregnant	NA	133	88	Stage-1
2021-02-11	Njala University Hospital	23	15-24	Females	Non-pregnant	NA	109	69	Normal
2021-02-12	Njala University Hospital	30	25-34	Females	Non-pregnant	NA	104	79	Normal
2021-02-12	Njala University Hospital	28	25-34	Females	Non-pregnant	NA	90	60	Normal
2021-03-01	Njala University Hospital	32	25-34	Male	Non-pregnant	NA	123	77	Elevated
2021-03-01	Njala University Hospital	30	25-34	Females	Non-pregnant	NA	98	60	Normal
2021-03-01	Njala University Hospital	28	25-34	Females	Non-pregnant	NA	120	80	Elevated
2021-03-01	Njala University Hospital	27	25-34	Females	Non-pregnant	NA	110	60	Normal
2021-03-02	Njala University Hospital	19	15-24	Females	Non-pregnant	NA	108	60	Normal
2021-03-03	Njala University Hospital	24	15-24	Females	Non-pregnant	NA	120	70	Elevated
2021-03-05	Njala University Hospital	28	25-34	Male	Non-pregnant	NA	90	60	Normal
2021-03-05	Njala University Hospital	22	15-24	Females	Non-pregnant	NA	109	68	Normal
2021-03-06	Njala University Hospital	19	15-24	Male	Non-pregnant	NA	128	80	Elevated
2021-03-06	Njala University Hospital	20	15-24	Females	Non-pregnant	NA	99	80	Normal
2021-03-06	Njala University Hospital	20	15-24	Females	Non-pregnant	NA	110	60	Normal
2021-03-08	Njala University Hospital	26	25-34	Females	Non-pregnant	NA	94	64	Normal
2021-03-08	Njala University Hospital	29	25-34	Females	Non-pregnant	NA	112	73	Normal
2021-03-09	Njala University Hospital	22	15-24	Females	Non-pregnant	NA	120	77	Elevated
2021-03-11	Njala University Hospital	77	65+	Females	Non-pregnant	NA	120	80	Elevated
2021-03-12	Njala University Hospital	34	25-34	Male	Non-pregnant	NA	150	100	Stage-2
2021-03-12	Njala University Hospital	20	15-24	Male	Non-pregnant	NA	131	80	Stage-1
2021-04-01	Njala University Hospital	26	25-34	Females	Non-pregnant	NA	94	70	Normal
2021-04-02	Njala University Hospital	45	45-54	Male	Non-pregnant	NA	120	80	Elevated
2021-04-02	Njala University Hospital	21	15-24	Females	Non-pregnant	NA	120	95	Elevated
2021-04-02	Njala University Hospital	22	15-24	Females	Non-pregnant	NA	105	64	Normal
2021-04-02	Njala University Hospital	26	25-34	Females	Non-pregnant	NA	94	45	Normal
2021-04-03	Njala University Hospital	27	25-34	Females	Non-pregnant	NA	130	80	Stage-1
2021-04-03	Njala University Hospital	48	45-54	Male	Non-pregnant	NA	112	77	Normal
2021-04-03	Njala University Hospital	70	65+	Females	Non-pregnant	NA	167	95	Stage-2
2021-04-03	Njala University Hospital	77	65+	Females	Non-pregnant	NA	200	100	Stage-2
2021-04-03	Njala University Hospital	34	25-34	Females	Non-pregnant	NA	130	80	Stage-1
2021-04-04	Njala University Hospital	20	15-24	Male	Non-pregnant	NA	126	57	Elevated
2021-04-04	Njala University Hospital	25	25-34	Females	Non-pregnant	NA	110	70	Normal
2021-04-04	Njala University Hospital	29	25-34	Females	Non-pregnant	NA	110	70	Normal
2021-04-05	Njala University Hospital	49	45-54	Male	Non-pregnant	NA	120	70	Elevated
2021-04-05	Njala University Hospital	30	25-34	Females	Non-pregnant	NA	98	60	Normal
2021-04-05	Njala University Hospital	24	15-24	Females	Non-pregnant	NA	100	80	Normal
2021-04-05	Njala University Hospital	32	25-34	Females	Non-pregnant	NA	108	70	Normal
2021-04-08	Njala University Hospital	22	15-24	Females	Non-pregnant	NA	110	76	Normal
2021-04-10	Njala University Hospital	26	25-34	Male	Non-pregnant	NA	100	80	Normal
2021-04-11	Njala University Hospital	52	45-54	Male	Non-pregnant	NA	120	80	Elevated
2021-04-11	Njala University Hospital	29	25-34	Females	Non-pregnant	NA	100	60	Normal
2021-04-11	Njala University Hospital	25	25-34	Females	Non-pregnant	NA	120	65	Elevated
2021-04-11	Njala University Hospital	22	15-24	Females	Non-pregnant	NA	120	95	Elevated
2021-04-12	NUTHC	48	45-54	Females	Non-pregnant	NA	150	130	Stage-2
2021-04-12	NUTHC	30	25-34	Females	Non-pregnant	NA	122	76	Elevated
2021-04-22	NUTHC	21	15-24	Females	Non-pregnant	NA	102	63	Normal
2021-04-22	NUTHC	19	15-24	Females	Non-pregnant	NA	88	55	Low
2021-04-29	NUTHC	23	15-24	Females	Non-pregnant	NA	125	78	Elevated
2021-04-29	NUTHC	26	25-34	Females	Non-pregnant	NA	105	65	Normal
2021-04-29	NUTHC	22	15-24	Females	Non-pregnant	NA	100	60	Normal
2021-05-01	Njala University Hospital	17	15-24	Females	Non-pregnant	NA	149	94	Stage-2
2021-05-02	Njala University Hospital	39	35-44	Male	Non-pregnant	NA	114	74	Normal
2021-05-02	Njala University Hospital	49	45-54	Females	Non-pregnant	NA	140	80	Stage-2
2021-05-02	Njala University Hospital	22	15-24	Females	Non-pregnant	NA	110	60	Normal
2021-05-03	Njala University Hospital	20	15-24	Females	Non-pregnant	NA	137	107	Stage-1
2021-05-05	Njala University Hospital	70	65+	Male	Non-pregnant	NA	110	90	Normal
2021-05-06	Njala University Hospital	20	15-24	Females	Non-pregnant	NA	90	60	Normal
2021-05-06	Njala University Hospital	26	25-34	Females	Non-pregnant	NA	169	74	Stage-2
2021-05-07	Njala University Hospital	21	15-24	Females	Non-pregnant	NA	89	59	Low
2021-05-07	Njala University Hospital	27	25-34	Females	Non-pregnant	NA	130	86	Stage-1
2021-05-08	Njala University Hospital	24	15-24	Females	Non-pregnant	NA	120	80	Elevated
2021-05-10	Njala University Hospital	23	15-24	Females	Non-pregnant	NA	124	87	Elevated
2021-06-01	Njala University Hospital	40	35-44	Male	Non-pregnant	NA	100	75	Normal
2021-06-01	Njala University Hospital	29	25-34	Females	Non-pregnant	NA	138	84	Stage-1
2021-06-01	Njala University Hospital	20	15-24	Females	Non-pregnant	NA	102	89	Normal
2021-06-03	Njala University Hospital	23	15-24	Male	Non-pregnant	NA	137	62	Stage-1
2021-06-03	Njala University Hospital	25	25-34	Male	Non-pregnant	NA	110	75	Normal
2021-06-03	Njala University Hospital	52	45-54	Male	Non-pregnant	NA	107	83	Normal
2021-06-03	Njala University Hospital	27	25-34	Females	Non-pregnant	NA	103	69	Normal
2021-06-03	Njala University Hospital	26	25-34	Females	Non-pregnant	NA	117	100	Normal
2021-06-04	Njala University Hospital	28	25-34	Females	Non-pregnant	NA	111	76	Normal
2021-06-04	Njala University Hospital	35	35-44	Male	Non-pregnant	NA	131	81	Stage-1
2021-06-05	Njala University Hospital	23	15-24	Male	Non-pregnant	NA	110	60	Normal
2021-06-06	Njala University Hospital	49	45-54	Females	Non-pregnant	NA	123	87	Elevated
2021-06-06	Njala University Hospital	68	65+	Male	Non-pregnant	NA	116	61	Normal
2021-06-08	Njala University Hospital	22	15-24	Females	Non-pregnant	NA	130	70	Stage-1
2021-06-08	Njala University Hospital	75	65+	Females	Non-pregnant	NA	150	100	Stage-2
2021-06-09	Njala University Hospital	20	15-24	Male	Non-pregnant	NA	100	75	Normal
2021-06-09	Njala University Hospital	24	15-24	Females	Non-pregnant	NA	120	80	Elevated
2021-06-09	Njala University Hospital	25	25-34	Females	Non-pregnant	NA	110	74	Normal
2021-06-09	Njala University Hospital	24	15-24	Females	Non-pregnant	NA	140	80	Stage-2
2021-06-09	Njala University Hospital	30	25-34	Females	Non-pregnant	NA	134	84	Stage-1
2021-07-01	Njala University Hospital	28	25-34	Male	Non-pregnant	NA	115	74	Normal
2021-07-01	Njala University Hospital	22	15-24	Females	Non-pregnant	NA	105	65	Normal
2021-07-01	Njala University Hospital	28	25-34	Male	Non-pregnant	NA	115	74	Normal
2021-07-01	Njala University Hospital	59	55-64	Male	Non-pregnant	NA	154	90	Stage-2
2021-07-01	Njala University Hospital	32	25-34	Females	Non-pregnant	NA	101	70	Normal
2021-07-01	Njala University Hospital	28	25-34	Females	Non-pregnant	NA	114	55	Normal
2021-07-01	Njala University Hospital	28	25-34	Females	Non-pregnant	NA	112	79	Normal
2021-07-01	Njala University Hospital	24	15-24	Females	Non-pregnant	NA	100	70	Normal
2021-07-02	Njala University Hospital	53	45-54	Male	Non-pregnant	NA	141	92	Stage-2
2021-07-02	Njala University Hospital	23	15-24	Male	Non-pregnant	NA	120	80	Elevated
2021-07-02	Njala University Hospital	52	45-54	Females	Non-pregnant	NA	160	110	Stage-2
2021-07-03	Njala University Hospital	57	55-64	Male	Non-pregnant	NA	158	90	Stage-2
2021-07-03	Njala University Hospital	31	25-34	Male	Non-pregnant	NA	112	87	Normal
2021-07-04	Njala University Hospital	55	55-64	Females	Non-pregnant	NA	135	91	Stage-1
2021-07-04	Njala University Hospital	30	25-34	Male	Non-pregnant	NA	142	92	Stage-2
2021-07-04	Njala University Hospital	55	55-64	Females	Non-pregnant	NA	135	91	Stage-1
2021-07-04	Njala University Hospital	28	25-34	Male	Non-pregnant	NA	154	97	Stage-2
2021-07-04	Njala University Hospital	19	15-24	Females	Non-pregnant	NA	104	80	Normal
2021-07-05	Njala University Hospital	35	35-44	Females	Non-pregnant	NA	110	59	Normal
2021-07-05	Njala University Hospital	24	15-24	Females	Non-pregnant	NA	126	60	Elevated
2021-07-05	Njala University Hospital	25	25-34	Females	Non-pregnant	NA	125	78	Elevated
2021-07-06	Njala University Hospital	57	55-64	Male	Non-pregnant	NA	120	80	Elevated
2021-07-06	Njala University Hospital	22	15-24	Females	Non-pregnant	NA	120	80	Elevated
2021-07-08	Njala University Hospital	22	15-24	Females	Non-pregnant	NA	132	78	Stage-1
2021-07-08	Njala University Hospital	51	45-54	Females	Non-pregnant	NA	139	83	Stage-1
2021-07-08	Njala University Hospital	35	35-44	Females	Non-pregnant	NA	125	82	Elevated
2021-07-09	Njala University Hospital	20	15-24	Females	Non-pregnant	NA	95	60	Normal
2021-07-09	Njala University Hospital	26	25-34	Females	Non-pregnant	NA	110	70	Normal
2021-07-10	Njala University Hospital	28	25-34	Male	Non-pregnant	NA	130	90	Stage-1
2021-07-10	Njala University Hospital	25	25-34	Females	Non-pregnant	NA	92	67	Normal
2021-08-01	Njala University Hospital	46	45-54	Male	Non-pregnant	NA	155	110	Stage-2
2021-08-01	Njala University Hospital	23	15-24	Females	Non-pregnant	NA	120	70	Elevated
2021-08-01	Njala University Hospital	26	25-34	Females	Non-pregnant	NA	110	70	Normal
2021-08-01	Njala University Hospital	21	15-24	Females	Non-pregnant	NA	90	85	Normal
2021-08-02	Njala University Hospital	32	25-34	Male	Non-pregnant	NA	150	100	Stage-2
2021-08-02	Njala University Hospital	27	25-34	Male	Non-pregnant	NA	120	80	Elevated
2021-08-02	Njala University Hospital	22	15-24	Females	Non-pregnant	NA	118	80	Normal
2021-08-04	Njala University Hospital	30	25-34	Male	Non-pregnant	NA	110	75	Normal
2021-08-04	Njala University Hospital	20	15-24	Females	Non-pregnant	NA	100	59	Normal
2021-08-05	Njala University Hospital	17	15-24	Females	Non-pregnant	NA	108	72	Normal
2021-08-07	Njala University Hospital	29	25-34	Females	Non-pregnant	NA	120	80	Elevated
2021-08-07	Njala University Hospital	23	15-24	Females	Non-pregnant	NA	96	61	Normal
2021-08-07	Njala University Hospital	22	15-24	Females	Non-pregnant	NA	100	70	Normal
2021-08-07	Njala University Hospital	27	25-34	Females	Non-pregnant	NA	110	60	Normal
2021-08-08	Njala University Hospital	24	15-24	Male	Non-pregnant	NA	102	61	Normal
2021-08-08	Njala University Hospital	36	35-44	Females	Non-pregnant	NA	120	80	Elevated
2021-08-09	Njala University Hospital	31	25-34	Male	Non-pregnant	NA	120	80	Elevated
2021-08-10	Njala University Hospital	23	15-24	Male	Non-pregnant	NA	100	70	Normal
2021-08-10	Njala University Hospital	30	25-34	Male	Non-pregnant	NA	125	70	Elevated
2021-08-22	NUTHC	21	15-24	Females	Non-pregnant	NA	111	80	Normal
2021-08-22	NUTHC	28	25-34	Females	Non-pregnant	NA	120	86	Elevated
2021-08-30	NUTHC	23	15-24	Females	Non-pregnant	NA	130	88	Stage-1
2021-08-31	NUTHC	31	25-34	Females	Non-pregnant	NA	100	70	Normal
2021-09-01	Njala University Hospital	66	65+	Male	Non-pregnant	NA	131	80	Stage-1
2021-09-01	Njala University Hospital	38	35-44	Females	Non-pregnant	NA	126	82	Elevated
2021-09-01	Njala University Hospital	24	15-24	Females	Non-pregnant	NA	130	69	Stage-1
2021-09-01	Njala University Hospital	21	15-24	Females	Non-pregnant	NA	140	82	Stage-2
2021-09-02	NUTHC	25	25-34	Male	Non-pregnant	NA	100	78	Normal
2021-09-02	NUTHC	21	15-24	Females	Non-pregnant	NA	140	100	Stage-2
2021-09-02	NUTHC	21	15-24	Females	Non-pregnant	NA	140	96	Stage-2
2021-09-02	NUTHC	23	15-24	Females	Non-pregnant	NA	112	84	Normal
2021-09-02	NUTHC	26	25-34	Females	Non-pregnant	NA	101	65	Normal
2021-09-02	Njala University Hospital	63	55-64	Females	Non-pregnant	NA	140	100	Stage-2
2021-09-02	Njala University Hospital	30	25-34	Females	Non-pregnant	NA	121	75	Elevated
2021-09-03	NUTHC	51	45-54	Male	Non-pregnant	NA	130	90	Stage-1
2021-09-03	Njala University Hospital	29	25-34	Male	Non-pregnant	NA	100	60	Normal
2021-09-03	Njala University Hospital	52	45-54	Male	Non-pregnant	NA	120	60	Elevated
2021-09-04	Njala University Hospital	29	25-34	Females	Non-pregnant	NA	89	67	Low
2021-09-04	Njala University Hospital	36	35-44	Females	Non-pregnant	NA	93	60	Normal
2021-09-04	Njala University Hospital	20	15-24	Females	Non-pregnant	NA	102	68	Normal
2021-09-04	Njala University Hospital	24	15-24	Females	Non-pregnant	NA	110	80	Normal
2021-09-04	Njala University Hospital	23	15-24	Females	Non-pregnant	NA	130	70	Stage-1
2021-09-06	NUTHC	41	35-44	Male	Non-pregnant	NA	128	90	Elevated
2021-09-06	NUTHC	37	35-44	Females	Non-pregnant	NA	110	76	Normal
2021-09-06	NUTHC	33	25-34	Females	Non-pregnant	NA	132	92	Stage-1
2021-09-06	Njala University Hospital	38	35-44	Male	Non-pregnant	NA	115	68	Normal
2021-09-07	NUTHC	34	25-34	Females	Non-pregnant	NA	120	60	Elevated
2021-09-07	NUTHC	24	15-24	Females	Non-pregnant	NA	110	60	Normal
2021-09-07	NUTHC	30	25-34	Females	Non-pregnant	NA	157	79	Stage-2
2021-09-07	Njala University Hospital	64	55-64	Females	Non-pregnant	NA	121	79	Elevated
2021-09-07	Njala University Hospital	44	35-44	Females	Non-pregnant	NA	109	83	Normal
2021-09-08	Njala University Hospital	26	25-34	Male	Non-pregnant	NA	110	80	Normal
2021-09-08	Njala University Hospital	22	15-24	Females	Non-pregnant	NA	120	70	Elevated
2021-09-08	Njala University Hospital	21	15-24	Females	Non-pregnant	NA	115	94	Normal
2021-09-08	Njala University Hospital	28	25-34	Females	Non-pregnant	NA	108	76	Normal
2021-09-09	NUTHC	23	15-24	Females	Non-pregnant	NA	115	75	Normal
2021-09-09	NUTHC	24	15-24	Male	Non-pregnant	NA	98	64	Normal
2021-09-09	Njala University Hospital	26	25-34	Females	Non-pregnant	NA	100	70	Normal
2021-09-10	NUTHC	45	45-54	Females	Non-pregnant	NA	130	90	Stage-1
2021-09-10	Njala University Hospital	22	15-24	Females	Non-pregnant	NA	103	63	Normal
2021-09-11	NUTHC	45	45-54	Male	Non-pregnant	NA	130	86	Stage-1
2021-09-12	Njala University Hospital	18	15-24	Females	Non-pregnant	NA	166	51	Stage-2
2021-09-13	NUTHC	69	65+	Male	Non-pregnant	NA	130	90	Stage-1
2021-09-14	NUTHC	35	35-44	Male	Non-pregnant	NA	130	80	Stage-1
2021-09-15	NUTHC	38	35-44	Male	Non-pregnant	NA	136	90	Stage-1
2021-09-15	NUTHC	29	25-34	Male	Non-pregnant	NA	100	70	Normal
2021-09-15	NUTHC	38	35-44	Females	Non-pregnant	NA	110	76	Normal
2021-09-18	NUTHC	18	15-24	Females	Non-pregnant	NA	118	80	Normal
2021-09-23	NUTHC	24	15-24	Females	Non-pregnant	NA	102	66	Normal
2021-09-23	NUTHC	24	15-24	Females	Non-pregnant	NA	95	60	Normal
2021-09-24	NUTHC	32	25-34	Females	Non-pregnant	NA	113	78	Normal
2021-09-27	NUTHC	24	15-24	Females	Non-pregnant	NA	105	74	Normal
2021-09-29	NUTHC	19	15-24	Females	Non-pregnant	NA	102	65	Normal
2021-10-01	NUTHC	52	45-54	Male	Non-pregnant	NA	145	95	Stage-2
2021-10-01	NUTHC	35	35-44	Females	Non-pregnant	NA	118	78	Normal
2021-10-01	Njala University Hospital	65	65+	Male	Non-pregnant	NA	121	76	Elevated
2021-10-01	Njala University Hospital	30	25-34	Females	Non-pregnant	NA	103	87	Normal
2021-10-02	Njala University Hospital	40	35-44	Females	Non-pregnant	NA	140	80	Stage-2
2021-10-02	Njala University Hospital	27	25-34	Females	Non-pregnant	NA	120	85	Elevated
2021-10-03	Njala University Hospital	52	45-54	Male	Non-pregnant	NA	240	120	Stage-2
2021-10-04	Njala University Hospital	22	15-24	Females	Non-pregnant	NA	100	62	Normal
2021-10-05	Njala University Hospital	65	65+	Male	Non-pregnant	NA	107	76	Normal
2021-10-05	Njala University Hospital	20	15-24	Male	Non-pregnant	NA	100	75	Normal
2021-10-06	Njala University Hospital	32	25-34	Male	Non-pregnant	NA	107	77	Normal
2021-10-06	Njala University Hospital	28	25-34	Females	Non-pregnant	NA	158	92	Stage-2
2021-10-06	Njala University Hospital	24	15-24	Females	Non-pregnant	NA	100	80	Normal
2021-10-07	Njala University Hospital	18	15-24	Male	Non-pregnant	NA	118	69	Normal
2021-10-07	Njala University Hospital	57	55-64	Females	Non-pregnant	NA	131	81	Stage-1
2021-10-08	Njala University Hospital	41	35-44	Male	Non-pregnant	NA	120	80	Elevated
2021-10-08	Njala University Hospital	22	15-24	Male	Non-pregnant	NA	120	80	Elevated
2021-10-08	Njala University Hospital	26	25-34	Male	Non-pregnant	NA	152	82	Stage-2
2021-10-08	Njala University Hospital	22	15-24	Females	Non-pregnant	NA	120	80	Elevated
2021-10-08	Njala University Hospital	17	15-24	Females	Non-pregnant	NA	95	57	Normal
2021-10-08	Njala University Hospital	33	25-34	Females	Non-pregnant	NA	100	70	Normal
2021-10-09	NUTHC	21	15-24	Females	Non-pregnant	NA	114	82	Normal
2021-10-09	NUTHC	47	45-54	Male	Non-pregnant	NA	125	88	Elevated
2021-10-09	NUTHC	24	15-24	Male	Non-pregnant	NA	110	70	Normal
2021-10-09	NUTHC	21	15-24	Male	Non-pregnant	NA	114	50	Normal
2021-10-09	NUTHC	47	45-54	Females	Non-pregnant	NA	150	94	Stage-2
2021-10-09	Njala University Hospital	27	25-34	Females	Non-pregnant	NA	105	69	Normal
2021-10-11	Njala University Hospital	28	25-34	Females	Non-pregnant	NA	120	80	Elevated
2021-10-12	Njala University Hospital	20	15-24	Male	Non-pregnant	NA	132	74	Stage-1
2021-10-12	Njala University Hospital	52	45-54	Male	Non-pregnant	NA	126	88	Elevated
2021-11-03	Njala University Hospital	25	25-34	Females	Non-pregnant	NA	110	80	Normal
2021-11-03	Njala University Hospital	19	15-24	Male	Non-pregnant	NA	100	80	Normal
2021-11-03	Njala University Hospital	27	25-34	Females	Non-pregnant	NA	120	80	Elevated
2021-11-03	Njala University Hospital	26	25-34	Females	Non-pregnant	NA	100	80	Normal
2021-11-04	Njala University Hospital	30	25-34	Male	Non-pregnant	NA	140	80	Stage-2
2021-11-05	Njala University Hospital	27	25-34	Male	Non-pregnant	NA	80	52	Low
2021-11-06	Njala University Hospital	25	25-34	Females	Non-pregnant	NA	110	80	Normal
2021-11-06	Njala University Hospital	19	15-24	Females	Non-pregnant	NA	150	110	Stage-2
2021-11-07	Njala University Hospital	20	15-24	Females	Non-pregnant	NA	90	70	Normal
2021-11-08	Njala University Hospital	25	25-34	Male	Non-pregnant	NA	120	80	Elevated
2021-11-08	Njala University Hospital	25	25-34	Females	Non-pregnant	NA	110	80	Normal
2021-11-08	Njala University Hospital	25	25-34	Females	Non-pregnant	NA	100	80	Normal
2021-11-09	Njala University Hospital	30	25-34	Male	Non-pregnant	NA	100	80	Normal
2021-11-09	Njala University Hospital	32	25-34	Male	Non-pregnant	NA	125	69	Elevated
2021-11-10	NUTHC	47	45-54	Male	Non-pregnant	NA	142	99	Stage-2
2021-11-10	Njala University Hospital	19	15-24	Females	Non-pregnant	NA	112	75	Normal
2021-11-11	Njala University Hospital	28	25-34	Females	Non-pregnant	NA	95	57	Normal
2021-11-12	NUTHC	32	25-34	Male	Non-pregnant	NA	118	82	Normal
2021-11-13	NUTHC	45	45-54	Females	Non-pregnant	NA	138	95	Stage-1
2021-11-15	NUTHC	22	15-24	Females	Non-pregnant	NA	100	68	Normal
2021-11-18	NUTHC	18	15-24	Females	Non-pregnant	NA	108	74	Normal
2021-11-23	NUTHC	29	25-34	Females	Non-pregnant	NA	109	80	Normal
2021-12-01	Njala University Hospital	56	55-64	Females	Non-pregnant	NA	140	85	Stage-2
2021-12-01	Njala University Hospital	27	25-34	Male	Non-pregnant	NA	130	84	Stage-1
2021-12-02	Njala University Hospital	21	15-24	Male	Non-pregnant	NA	150	80	Stage-2
2021-12-04	Njala University Hospital	30	25-34	Male	Non-pregnant	NA	122	80	Elevated
2021-12-04	Njala University Hospital	24	15-24	Females	Non-pregnant	NA	114	70	Normal
2021-12-04	Njala University Hospital	25	25-34	Male	Non-pregnant	NA	100	70	Normal
2021-12-04	Njala University Hospital	25	25-34	Females	Non-pregnant	NA	110	70	Normal
2021-12-05	Njala University Hospital	26	25-34	Male	Non-pregnant	NA	89	56	Low
2021-12-07	Njala University Hospital	23	15-24	Male	Non-pregnant	NA	120	82	Elevated
2021-12-08	Njala University Hospital	37	35-44	Females	Non-pregnant	NA	120	80	Elevated
2021-12-08	Njala University Hospital	25	25-34	Females	Non-pregnant	NA	140	96	Stage-2
2021-12-08	Njala University Hospital	26	25-34	Male	Non-pregnant	NA	106	68	Normal
2021-12-08	Njala University Hospital	21	15-24	Females	Non-pregnant	NA	130	102	Stage-1
2021-12-08	Njala University Hospital	35	35-44	Females	Non-pregnant	NA	120	80	Elevated
2021-12-09	Njala University Hospital	30	25-34	Male	Non-pregnant	NA	120	70	Elevated
2021-12-12	Njala University Hospital	22	15-24	Females	Non-pregnant	NA	100	70	Normal
2022-01-01	Njala University Hospital	18	15-24	Females	Non-pregnant	NA	120	80	Elevated
2022-01-07	Njala University Hospital	24	15-24	Male	Non-pregnant	NA	153	94	Stage-2
2022-01-07	Njala University Hospital	29	25-34	Females	Non-pregnant	NA	80	70	Low
2022-01-07	Njala University Hospital	38	35-44	Females	Non-pregnant	NA	110	70	Normal
2022-01-07	Njala University Hospital	34	25-34	Male	Non-pregnant	NA	125	90	Elevated
2022-01-07	Njala University Hospital	25	25-34	Females	Non-pregnant	NA	110	70	Normal
2022-01-08	Njala University Hospital	25	25-34	Females	Non-pregnant	NA	100	60	Normal
2022-02-02	Njala University Hospital	51	45-54	Male	Non-pregnant	NA	151	95	Stage-2
2022-02-03	Njala University Hospital	25	25-34	Females	Non-pregnant	NA	120	70	Elevated
2022-02-03	Njala University Hospital	28	25-34	Females	Non-pregnant	NA	124	84	Elevated
2022-02-05	Njala University Hospital	39	35-44	Females	Non-pregnant	NA	110	80	Normal
2022-02-07	Njala University Hospital	19	15-24	Females	Non-pregnant	NA	100	60	Normal
2022-02-07	Njala University Hospital	20	15-24	Females	Non-pregnant	NA	144	85	Stage-2
2022-02-09	Njala University Hospital	25	25-34	Females	Non-pregnant	NA	112	92	Normal
2022-03-04	Njala University Hospital	26	25-34	Females	Non-pregnant	NA	104	66	Normal
2022-03-06	Njala University Hospital	25	25-34	Females	Non-pregnant	NA	100	60	Normal
2022-03-08	Njala University Hospital	20	15-24	Females	Non-pregnant	NA	100	60	Normal
2022-04-03	Njala University Hospital	28	25-34	Male	Non-pregnant	NA	112	81	Normal
2022-04-04	Njala University Hospital	33	25-34	Females	Non-pregnant	NA	138	97	Stage-1
2022-04-07	NUTHC	21	15-24	Females	Non-pregnant	NA	100	76	Normal
2022-04-09	NUTHC	31	25-34	Females	Non-pregnant	NA	110	80	Normal
2022-04-09	NUTHC	42	35-44	Females	Non-pregnant	NA	108	88	Normal
2022-04-10	NUTHC	30	25-34	Females	Non-pregnant	NA	120	80	Elevated
2022-04-10	NUTHC	22	15-24	Male	Non-pregnant	NA	99	70	Normal
2022-04-10	NUTHC	42	35-44	Male	Non-pregnant	NA	130	90	Stage-1
2022-04-10	NUTHC	45	45-54	Male	Non-pregnant	NA	128	89	Elevated
2022-05-02	Njala University Hospital	46	45-54	Females	Non-pregnant	NA	150	85	Stage-2
2022-05-06	Njala University Hospital	25	25-34	Male	Non-pregnant	NA	100	60	Normal
2022-05-06	Njala University Hospital	17	15-24	Females	Non-pregnant	NA	140	80	Stage-2
2022-05-07	Njala University Hospital	22	15-24	Male	Non-pregnant	NA	100	70	Normal
2022-06-05	Njala University Hospital	26	25-34	Male	Non-pregnant	NA	109	75	Normal
2022-06-07	Njala University Hospital	31	25-34	Male	Non-pregnant	NA	110	80	Normal
2022-06-08	Njala University Hospital	24	15-24	Male	Non-pregnant	NA	120	80	Elevated
2022-06-08	Njala University Hospital	31	25-34	Male	Non-pregnant	NA	110	74	Normal
2022-07-03	Njala University Hospital	33	25-34	Females	Non-pregnant	NA	120	80	Elevated
2022-07-06	Njala University Hospital	58	55-64	Male	Non-pregnant	NA	120	80	Elevated
2022-07-06	Njala University Hospital	70	65+	Male	Non-pregnant	NA	133	73	Stage-1
2022-07-06	Njala University Hospital	36	35-44	Male	Non-pregnant	NA	135	90	Stage-1
2022-07-07	Njala University Hospital	55	55-64	Females	Non-pregnant	NA	138	90	Stage-1
2022-07-07	Njala University Hospital	20	15-24	Male	Non-pregnant	NA	90	60	Normal
2022-07-07	Njala University Hospital	70	65+	Females	Non-pregnant	NA	140	65	Stage-2
2022-08-02	Njala University Hospital	28	25-34	Females	Non-pregnant	NA	117	69	Normal
2022-08-02	Njala University Hospital	38	35-44	Females	Non-pregnant	NA	125	79	Elevated
2022-08-05	Njala University Hospital	50	45-54	Male	Non-pregnant	NA	160	95	Stage-2
2022-08-06	Njala University Hospital	59	55-64	Females	Non-pregnant	NA	100	80	Normal
2022-08-06	Njala University Hospital	46	45-54	Females	Non-pregnant	NA	150	100	Stage-2
2022-08-07	Njala University Hospital	38	35-44	Females	Non-pregnant	NA	100	77	Normal
2022-08-07	Njala University Hospital	20	15-24	Male	Non-pregnant	NA	98	64	Normal
2022-08-08	Njala University Hospital	60	55-64	Male	Non-pregnant	NA	180	110	Stage-2
2022-09-02	Njala University Hospital	29	25-34	Females	Non-pregnant	NA	119	84	Normal
2022-09-06	Njala University Hospital	25	25-34	Females	Non-pregnant	NA	100	70	Normal
2022-09-06	Njala University Hospital	26	25-34	Females	Non-pregnant	NA	108	70	Normal
2022-09-07	Njala University Hospital	22	15-24	Females	Non-pregnant	NA	140	70	Stage-2
2022-09-08	Njala University Hospital	42	35-44	Females	Non-pregnant	NA	156	108	Stage-2
2022-10-04	Njala University Hospital	23	15-24	Male	Non-pregnant	NA	100	70	Normal
2022-10-04	Njala University Hospital	26	25-34	Females	Non-pregnant	NA	120	80	Elevated
2022-11-01	Njala University Hospital	53	45-54	Females	Non-pregnant	NA	167	105	Stage-2
2022-11-02	Njala University Hospital	32	25-34	Females	Non-pregnant	NA	114	74	Normal
2022-11-06	Njala University Hospital	22	15-24	Male	Non-pregnant	NA	100	80	Normal
2022-11-06	Njala University Hospital	22	15-24	Male	Non-pregnant	NA	110	70	Normal
2022-11-07	Njala University Hospital	30	25-34	Females	Non-pregnant	NA	120	80	Elevated
2022-11-07	Njala University Hospital	34	25-34	Male	Non-pregnant	NA	110	90	Normal
2022-11-07	Njala University Hospital	21	15-24	Females	Non-pregnant	NA	120	80	Elevated
2022-12-01	Njala University Hospital	34	25-34	Male	Non-pregnant	NA	139	83	Stage-1
2022-12-01	Njala University Hospital	21	15-24	Females	Non-pregnant	NA	90	60	Normal
2022-12-02	Njala University Hospital	31	25-34	Male	Non-pregnant	NA	129	76	Elevated
2022-12-03	Njala University Hospital	18	15-24	Male	Non-pregnant	NA	110	70	Normal
2022-12-06	Njala University Hospital	22	15-24	Male	Non-pregnant	NA	131	80	Stage-1
2022-12-08	Njala University Hospital	20	15-24	Females	Non-pregnant	NA	123	75	Elevated
2023-01-17	Futa Pejeh	27	25-34	Females	Pregnant	20	100	75	Normal
2023-01-17	Futa Pejeh	25	25-34	Females	Pregnant	34	90	55	Normal
2023-01-17	Futa Pejeh	30	25-34	Females	Pregnant	24	110	82	Normal
2023-01-17	Futa Pejeh	28	25-34	Females	Pregnant	28	100	75	Normal
2023-01-17	Futa Pejeh	21	15-24	Females	Pregnant	20	110	65	Normal
2023-01-17	Futa Pejeh	28	25-34	Females	Pregnant	24	110	75	Normal
2023-01-17	Futa Pejeh	20	15-24	Females	Pregnant	24	110	70	Normal
2023-01-17	Futa Pejeh	20	15-24	Females	Pregnant	28	100	60	Normal
2023-01-17	Futa Pejeh	19	15-24	Females	Pregnant	24	100	65	Normal
2023-01-17	Futa Pejeh	24	15-24	Females	Pregnant	20	100	70	Normal
2023-01-17	Futa Pejeh	24	15-24	Females	Pregnant	22	110	65	Normal
2023-01-17	Futa Pejeh	31	25-34	Females	Pregnant	21	120	90	Elevated
2023-01-17	Futa Pejeh	27	25-34	Females	Pregnant	16	100	75	Normal
2023-01-17	Futa Pejeh	27	25-34	Females	Pregnant	24	100	65	Normal
2023-01-17	Futa Pejeh	20	15-24	Females	Pregnant	26	100	60	Normal
2023-01-17	Futa Pejeh	20	15-24	Females	Pregnant	16	100	75	Normal
2023-01-17	Futa Pejeh	29	25-34	Females	Pregnant	20	110	70	Normal
2023-01-17	Futa Pejeh	21	15-24	Females	Pregnant	34	95	60	Normal
2023-01-17	Futa Pejeh	30	25-34	Females	Pregnant	20	95	60	Normal
2023-01-17	Futa Pejeh	27	25-34	Females	Pregnant	36	100	50	Normal
2023-01-17	Futa Pejeh	20	15-24	Females	Pregnant	28	100	60	Normal
2023-01-17	Futa Pejeh	24	15-24	Females	Pregnant	26	100	50	Normal
2023-01-22	Futa Pejeh	18	15-24	Females	Pregnant	36	110	62	Normal
2023-01-22	Futa Pejeh	26	25-34	Females	Pregnant	16	110	70	Normal
2023-01-22	Futa Pejeh	20	15-24	Females	Pregnant	28	123	72	Elevated
2023-01-22	Futa Pejeh	28	25-34	Females	Pregnant	8	120	90	Elevated
2023-01-22	Futa Pejeh	27	25-34	Females	Pregnant	28	112	75	Normal
2023-01-22	Futa Pejeh	20	15-24	Females	Pregnant	40	115	61	Normal
2023-01-22	Futa Pejeh	37	35-44	Females	Pregnant	24	120	60	Elevated
2023-01-22	Futa Pejeh	18	15-24	Females	Pregnant	20	113	72	Normal
2023-01-22	Futa Pejeh	19	15-24	Females	Pregnant	24	121	60	Elevated
2023-01-22	Futa Pejeh	22	15-24	Females	Pregnant	16	122	74	Elevated
2023-01-22	Futa Pejeh	22	15-24	Females	Pregnant	28	119	87	Normal
2023-01-22	Futa Pejeh	19	15-24	Females	Pregnant	22	112	70	Normal
2023-01-22	Futa Pejeh	18	15-24	Females	Pregnant	30	119	87	Normal
2023-01-22	Futa Pejeh	21	15-24	Females	Pregnant	38	121	54	Elevated
2023-01-22	Futa Pejeh	23	15-24	Females	Pregnant	20	120	90	Elevated
2023-01-22	Futa Pejeh	22	15-24	Females	Pregnant	10	110	80	Normal
2023-01-22	Futa Pejeh	35	35-44	Females	Pregnant	28	110	50	Normal
2023-01-22	Futa Pejeh	19	15-24	Females	Pregnant	20	110	60	Normal
2023-01-22	Futa Pejeh	22	15-24	Females	Pregnant	28	112	80	Normal
2023-01-22	Futa Pejeh	27	25-34	Females	Pregnant	20	120	62	Elevated
2023-01-22	Futa Pejeh	35	35-44	Females	Pregnant	12	122	64	Elevated
2023-01-22	Futa Pejeh	20	15-24	Females	Pregnant	16	120	94	Elevated
2023-01-22	Futa Pejeh	25	25-34	Females	Pregnant	18	122	62	Elevated
2023-01-22	Futa Pejeh	35	35-44	Females	Pregnant	16	111	62	Normal
2023-01-22	Futa Pejeh	16	15-24	Females	Pregnant	24	113	52	Normal
2023-01-22	Futa Pejeh	22	15-24	Females	Pregnant	18	121	62	Elevated
2023-01-22	Futa Pejeh	30	25-34	Females	Pregnant	22	112	62	Normal
2023-01-22	Futa Pejeh	29	25-34	Females	Pregnant	34	110	60	Normal
2023-01-22	Futa Pejeh	30	25-34	Females	Pregnant	40	110	60	Normal
2023-01-22	Futa Pejeh	23	15-24	Females	Pregnant	28	110	60	Normal
2023-01-22	Dandabu Community Health post	49	45-54	Females	Non-pregnant	NA	185	67	Stage-2
2023-02-17	Futa Pejeh	30	25-34	Females	Pregnant	22	110	80	Normal
2023-02-17	Futa Pejeh	31	25-34	Females	Pregnant	21	120	70	Elevated
2023-02-17	Futa Pejeh	26	25-34	Females	Pregnant	16	110	80	Normal
2023-02-17	Futa Pejeh	26	25-34	Females	Pregnant	20	100	60	Normal
2023-02-17	Futa Pejeh	28	25-34	Females	Pregnant	32	100	60	Normal
2023-02-17	Futa Pejeh	30	25-34	Females	Pregnant	24	110	70	Normal
2023-02-17	Futa Pejeh	29	25-34	Females	Pregnant	20	100	68	Normal
2023-02-17	Futa Pejeh	30	25-34	Females	Pregnant	20	110	75	Normal
2023-02-17	Futa Pejeh	21	15-24	Females	Pregnant	21	120	75	Elevated
2023-02-17	Futa Pejeh	20	15-24	Females	Pregnant	16	110	75	Normal
2023-02-17	Futa Pejeh	28	25-34	Females	Pregnant	24	100	60	Normal
2023-02-17	Futa Pejeh	30	25-34	Females	Pregnant	24	120	95	Elevated
2023-02-17	Futa Pejeh	19	15-24	Females	Pregnant	16	110	65	Normal
2023-02-17	Futa Pejeh	30	25-34	Females	Pregnant	21	110	87	Normal
2023-02-17	Futa Pejeh	23	15-24	Females	Pregnant	31	100	78	Normal
2023-02-17	Futa Pejeh	16	15-24	Females	Pregnant	16	120	60	Elevated
2023-02-17	Futa Pejeh	35	35-44	Females	Pregnant	20	120	70	Elevated
2023-02-17	Futa Pejeh	21	15-24	Females	Pregnant	20	100	50	Normal
2023-02-17	Futa Pejeh	24	15-24	Females	Pregnant	21	120	70	Elevated
2023-02-17	Futa Pejeh	27	25-34	Females	Pregnant	30	90	65	Normal
2023-02-18	Futa Pejeh	22	15-24	Females	Pregnant	24	97	70	Normal
2023-02-18	Futa Pejeh	17	15-24	Females	Pregnant	30	95	60	Normal
2023-02-18	Futa Pejeh	30	25-34	Females	Pregnant	16	92	90	Normal
2023-02-18	Futa Pejeh	25	25-34	Females	Pregnant	20	120	90	Elevated
2023-02-18	Futa Pejeh	32	25-34	Females	Pregnant	18	120	96	Elevated
2023-02-18	Futa Pejeh	18	15-24	Females	Pregnant	28	100	95	Normal
2023-02-18	Futa Pejeh	28	25-34	Females	Pregnant	18	120	70	Elevated
2023-02-18	Futa Pejeh	17	15-24	Females	Pregnant	19	110	50	Normal
2023-02-18	Futa Pejeh	18	15-24	Females	Pregnant	18	105	75	Normal
2023-02-18	Futa Pejeh	30	25-34	Females	Pregnant	20	100	60	Normal
2023-02-18	Futa Pejeh	24	15-24	Females	Pregnant	24	110	70	Normal
2023-02-18	Futa Pejeh	16	15-24	Females	Pregnant	20	120	79	Elevated
2023-02-18	Futa Pejeh	17	15-24	Females	Pregnant	20	100	60	Normal
2023-02-18	Futa Pejeh	18	15-24	Females	Pregnant	18	95	66	Normal
2023-02-18	Futa Pejeh	30	25-34	Females	Pregnant	20	100	75	Normal
2023-02-18	Futa Pejeh	25	25-34	Females	Pregnant	20	100	90	Normal
2023-02-18	Futa Pejeh	27	25-34	Females	Pregnant	24	120	75	Elevated
2023-02-18	Futa Pejeh	18	15-24	Females	Pregnant	30	100	60	Normal
2023-02-18	Futa Pejeh	20	15-24	Females	Pregnant	26	110	70	Normal
2023-02-18	Futa Pejeh	22	15-24	Females	Pregnant	32	110	86	Normal
2023-02-18	Futa Pejeh	27	25-34	Females	Pregnant	30	100	79	Normal
2023-02-20	Dandabu Community Health post	43	35-44	Females	Non-pregnant	NA	165	62	Stage-2
2023-02-20	Dandabu Community Health post	48	45-54	Females	Non-pregnant	NA	179	74	Stage-2
2023-02-20	Dandabu Community Health post	50	45-54	Females	Non-pregnant	NA	114	72	Normal
2023-02-22	Futa Pejeh	32	25-34	Females	Pregnant	22	112	70	Normal
2023-02-22	Futa Pejeh	36	35-44	Females	Pregnant	22	110	85	Normal
2023-02-22	Futa Pejeh	29	25-34	Females	Pregnant	16	113	90	Normal
2023-02-22	Futa Pejeh	35	35-44	Females	Pregnant	14	122	72	Elevated
2023-02-22	Futa Pejeh	17	15-24	Females	Pregnant	12	120	90	Elevated
2023-02-22	Futa Pejeh	24	15-24	Females	Pregnant	8	120	92	Elevated
2023-02-22	Futa Pejeh	32	25-34	Females	Pregnant	19	120	90	Elevated
2023-02-22	Futa Pejeh	25	25-34	Females	Pregnant	36	110	60	Normal
2023-02-22	Futa Pejeh	26	25-34	Females	Pregnant	24	110	60	Normal
2023-02-22	Futa Pejeh	21	15-24	Females	Pregnant	24	112	64	Normal
2023-02-22	Futa Pejeh	27	25-34	Females	Pregnant	28	110	60	Normal
2023-02-22	Futa Pejeh	18	15-24	Females	Pregnant	12	112	62	Normal
2023-02-22	Futa Pejeh	20	15-24	Females	Pregnant	16	115	62	Normal
2023-02-22	Futa Pejeh	35	35-44	Females	Pregnant	8	120	70	Elevated
2023-02-22	Futa Pejeh	19	15-24	Females	Pregnant	20	115	62	Normal
2023-02-22	Futa Pejeh	30	25-34	Females	Pregnant	36	110	70	Normal
2023-02-22	Futa Pejeh	32	25-34	Females	Pregnant	10	115	60	Normal
2023-02-22	Futa Pejeh	22	15-24	Females	Pregnant	20	115	62	Normal
2023-02-22	Futa Pejeh	19	15-24	Females	Pregnant	12	120	80	Elevated
2023-02-22	Futa Pejeh	35	35-44	Females	Pregnant	10	110	80	Normal
2023-02-22	Futa Pejeh	20	15-24	Females	Pregnant	24	100	61	Normal
2023-02-22	Futa Pejeh	37	35-44	Females	Pregnant	4	110	71	Normal
2023-02-22	Futa Pejeh	28	25-34	Females	Pregnant	12	116	67	Normal
2023-02-22	Futa Pejeh	26	25-34	Females	Pregnant	38	120	60	Elevated
2023-02-22	Futa Pejeh	30	25-34	Females	Pregnant	12	124	62	Elevated
2023-02-22	Futa Pejeh	28	25-34	Females	Pregnant	16	115	62	Normal
2023-02-22	Futa Pejeh	31	25-34	Females	Pregnant	14	115	66	Normal
2023-02-22	Futa Pejeh	25	25-34	Females	Pregnant	12	112	72	Normal
2023-02-22	Futa Pejeh	29	25-34	Females	Pregnant	12	120	80	Elevated
2023-02-22	Futa Pejeh	26	25-34	Females	Pregnant	14	100	70	Normal
2023-02-22	Futa Pejeh	30	25-34	Females	Pregnant	38	120	90	Elevated
2023-02-22	Dandabu Community Health post	54	45-54	Females	Non-pregnant	NA	125	65	Elevated
2023-03-17	Futa Pejeh	30	25-34	Females	Pregnant	20	120	95	Elevated
2023-03-17	Futa Pejeh	30	25-34	Females	Pregnant	19	110	75	Normal
2023-03-17	Futa Pejeh	18	15-24	Females	Pregnant	20	110	69	Normal
2023-03-17	Futa Pejeh	20	15-24	Females	Pregnant	19	120	75	Elevated
2023-03-17	Futa Pejeh	27	25-34	Females	Pregnant	18	120	85	Elevated
2023-03-17	Futa Pejeh	19	15-24	Females	Pregnant	20	110	70	Normal
2023-03-17	Futa Pejeh	28	25-34	Females	Pregnant	24	110	70	Normal
2023-03-17	Futa Pejeh	30	25-34	Females	Pregnant	20	120	75	Elevated
2023-03-17	Futa Pejeh	24	15-24	Females	Pregnant	22	120	70	Elevated
2023-03-17	Futa Pejeh	21	15-24	Females	Pregnant	16	120	80	Elevated
2023-03-17	Futa Pejeh	24	15-24	Females	Pregnant	36	110	75	Normal
2023-03-17	Futa Pejeh	27	25-34	Females	Pregnant	24	100	65	Normal
2023-03-17	Futa Pejeh	16	15-24	Females	Pregnant	28	100	70	Normal
2023-03-17	Futa Pejeh	30	25-34	Females	Pregnant	20	110	60	Normal
2023-03-17	Futa Pejeh	15	15-24	Females	Pregnant	32	100	60	Normal
2023-03-17	Futa Pejeh	28	25-34	Females	Pregnant	20	110	70	Normal
2023-03-17	Futa Pejeh	27	25-34	Females	Pregnant	22	110	80	Normal
2023-03-17	Futa Pejeh	18	15-24	Females	Pregnant	36	100	60	Normal
2023-03-17	Futa Pejeh	15	15-24	Females	Pregnant	30	110	80	Normal
2023-03-17	Futa Pejeh	32	25-34	Females	Pregnant	36	100	60	Normal
2023-03-17	Futa Pejeh	20	15-24	Females	Pregnant	30	120	70	Elevated
2023-03-17	Futa Pejeh	32	25-34	Females	Pregnant	23	110	65	Normal
2023-03-17	Futa Pejeh	24	15-24	Females	Pregnant	38	100	60	Normal
2023-03-17	Futa Pejeh	20	15-24	Females	Pregnant	36	100	75	Normal
2023-03-17	Futa Pejeh	27	25-34	Females	Pregnant	18	110	50	Normal
2023-03-17	Futa Pejeh	29	25-34	Females	Pregnant	38	100	78	Normal
2023-03-17	Futa Pejeh	30	25-34	Females	Pregnant	20	110	60	Normal
2023-03-17	Futa Pejeh	21	15-24	Females	Pregnant	38	100	60	Normal
2023-03-17	Futa Pejeh	35	35-44	Females	Pregnant	20	120	60	Elevated
2023-03-17	Futa Pejeh	36	35-44	Females	Pregnant	22	110	65	Normal
2023-03-17	Futa Pejeh	26	25-34	Females	Pregnant	20	100	50	Normal
2023-03-17	Futa Pejeh	35	35-44	Females	Pregnant	36	120	80	Elevated
2023-03-17	Futa Pejeh	18	15-24	Females	Pregnant	36	100	60	Normal
2023-03-17	Futa Pejeh	21	15-24	Females	Pregnant	24	110	60	Normal
2023-03-17	Futa Pejeh	18	15-24	Females	Pregnant	20	120	50	Elevated
2023-03-17	Futa Pejeh	20	15-24	Females	Pregnant	20	110	50	Normal
2023-03-20	Dandabu Community Health post	42	35-44	Females	Non-pregnant	NA	140	70	Stage-2
2023-03-20	Dandabu Community Health post	55	55-64	Male	Non-pregnant	NA	135	68	Stage-1
2023-03-20	Dandabu Community Health post	32	25-34	Male	Non-pregnant	NA	150	59	Stage-2
2023-03-21	Dandabu Community Health post	18	15-24	Females	Pregnant	24	111	65	Normal
2023-03-21	Dandabu Community Health post	21	15-24	Females	Pregnant	36	100	70	Normal
2023-03-21	Dandabu Community Health post	27	25-34	Females	Pregnant	16	101	65	Normal
2023-03-21	Dandabu Community Health post	30	25-34	Females	Pregnant	20	122	68	Elevated
2023-03-22	Futa Pejeh	18	15-24	Females	Pregnant	18	120	60	Elevated
2023-03-22	Futa Pejeh	23	15-24	Females	Pregnant	14	103	63	Normal
2023-03-22	Futa Pejeh	17	15-24	Females	Pregnant	36	103	68	Normal
2023-03-22	Futa Pejeh	30	25-34	Females	Pregnant	36	120	60	Elevated
2023-03-22	Futa Pejeh	19	15-24	Females	Pregnant	10	110	80	Normal
2023-03-22	Futa Pejeh	27	25-34	Females	Pregnant	10	120	70	Elevated
2023-03-22	Futa Pejeh	20	15-24	Females	Pregnant	8	122	82	Elevated
2023-03-22	Futa Pejeh	24	15-24	Females	Pregnant	18	100	60	Normal
2023-03-22	Futa Pejeh	35	35-44	Females	Pregnant	18	122	70	Elevated
2023-03-22	Futa Pejeh	35	35-44	Females	Pregnant	26	124	78	Elevated
2023-03-22	Futa Pejeh	30	25-34	Females	Pregnant	20	114	60	Normal
2023-03-22	Futa Pejeh	30	25-34	Females	Pregnant	22	120	60	Elevated
2023-03-22	Futa Pejeh	22	15-24	Females	Pregnant	14	115	62	Normal
2023-03-22	Futa Pejeh	20	15-24	Females	Pregnant	8	120	90	Elevated
2023-03-22	Futa Pejeh	26	25-34	Females	Pregnant	12	112	74	Normal
2023-03-22	Futa Pejeh	30	25-34	Females	Pregnant	28	121	70	Elevated
2023-03-22	Futa Pejeh	25	25-34	Females	Pregnant	18	110	65	Normal
2023-03-22	Futa Pejeh	30	25-34	Females	Pregnant	18	118	80	Normal
2023-03-22	Futa Pejeh	20	15-24	Females	Pregnant	8	112	92	Normal
2023-03-22	Futa Pejeh	35	35-44	Females	Pregnant	20	117	60	Normal
2023-03-22	Futa Pejeh	24	15-24	Females	Pregnant	34	115	60	Normal
2023-03-22	Futa Pejeh	23	15-24	Females	Pregnant	18	110	75	Normal
2023-03-22	Futa Pejeh	27	25-34	Females	Pregnant	16	100	65	Normal
2023-03-22	Futa Pejeh	30	25-34	Females	Pregnant	32	120	60	Elevated
2023-03-22	Futa Pejeh	22	15-24	Females	Pregnant	10	120	90	Elevated
2023-03-22	Futa Pejeh	30	25-34	Females	Pregnant	26	119	60	Normal
2023-03-22	Futa Pejeh	28	25-34	Females	Pregnant	12	120	90	Elevated
2023-03-22	Futa Pejeh	19	15-24	Females	Pregnant	10	112	62	Normal
2023-03-22	Futa Pejeh	20	15-24	Females	Pregnant	34	112	67	Normal
2023-03-22	Futa Pejeh	25	25-34	Females	Pregnant	10	110	70	Normal
2023-03-22	Futa Pejeh	22	15-24	Females	Pregnant	12	120	60	Elevated
2023-03-22	Futa Pejeh	23	15-24	Females	Pregnant	18	110	60	Normal
2023-03-22	Futa Pejeh	28	25-34	Females	Pregnant	12	120	85	Elevated
2023-03-22	Futa Pejeh	22	15-24	Females	Pregnant	16	111	62	Normal
2023-03-22	Futa Pejeh	24	15-24	Females	Pregnant	28	110	70	Normal
2023-03-22	Futa Pejeh	28	25-34	Females	Pregnant	36	115	65	Normal
2023-03-22	Futa Pejeh	30	25-34	Females	Pregnant	24	130	60	Stage-1
2023-03-22	Futa Pejeh	32	25-34	Females	Pregnant	10	117	70	Normal
2023-03-22	Dandabu Community Health post	64	55-64	Females	Non-pregnant	NA	155	80	Stage-2
2023-04-16	Futa Pejeh	16	15-24	Females	Pregnant	36	110	70	Normal
2023-04-16	Futa Pejeh	26	25-34	Females	Pregnant	34	103	75	Normal
2023-04-16	Futa Pejeh	16	15-24	Females	Pregnant	32	95	65	Normal
2023-04-16	Futa Pejeh	25	25-34	Females	Pregnant	36	110	60	Normal
2023-04-16	Futa Pejeh	30	25-34	Females	Pregnant	36	100	79	Normal
2023-04-16	Futa Pejeh	26	25-34	Females	Pregnant	24	120	86	Elevated
2023-04-16	Futa Pejeh	35	35-44	Females	Pregnant	20	120	98	Elevated
2023-04-16	Futa Pejeh	19	15-24	Females	Pregnant	32	100	75	Normal
2023-04-16	Futa Pejeh	17	15-24	Females	Pregnant	36	100	65	Normal
2023-04-16	Futa Pejeh	26	25-34	Females	Pregnant	32	110	85	Normal
2023-04-16	Futa Pejeh	26	25-34	Females	Pregnant	30	98	68	Normal
2023-04-16	Futa Pejeh	17	15-24	Females	Pregnant	32	95	65	Normal
2023-04-16	Futa Pejeh	30	25-34	Females	Pregnant	20	120	95	Elevated
2023-04-16	Futa Pejeh	26	25-34	Females	Pregnant	34	110	93	Normal
2023-04-16	Futa Pejeh	27	25-34	Females	Pregnant	20	100	85	Normal
2023-04-16	Futa Pejeh	30	25-34	Females	Pregnant	32	100	75	Normal
2023-04-16	Futa Pejeh	26	25-34	Females	Pregnant	18	110	85	Normal
2023-04-16	Futa Pejeh	24	15-24	Females	Pregnant	28	100	77	Normal
2023-04-16	Futa Pejeh	17	15-24	Females	Pregnant	36	95	72	Normal
2023-04-16	Futa Pejeh	30	25-34	Females	Pregnant	24	95	79	Normal
2023-04-16	Futa Pejeh	26	25-34	Females	Pregnant	28	100	70	Normal
2023-04-17	Futa Pejeh	22	15-24	Females	Pregnant	19	120	65	Elevated
2023-04-17	Futa Pejeh	18	15-24	Females	Pregnant	18	95	50	Normal
2023-04-17	Futa Pejeh	19	15-24	Females	Pregnant	19	110	60	Normal
2023-04-17	Futa Pejeh	22	15-24	Females	Pregnant	32	100	60	Normal
2023-04-17	Futa Pejeh	24	15-24	Females	Pregnant	24	100	70	Normal
2023-04-17	Futa Pejeh	27	25-34	Females	Pregnant	30	110	80	Normal
2023-04-17	Futa Pejeh	21	15-24	Females	Pregnant	22	110	60	Normal
2023-04-17	Futa Pejeh	27	25-34	Females	Pregnant	20	120	60	Elevated
2023-04-17	Futa Pejeh	32	25-34	Females	Pregnant	20	110	65	Normal
2023-04-17	Futa Pejeh	30	25-34	Females	Pregnant	20	120	90	Elevated
2023-04-17	Futa Pejeh	28	25-34	Females	Pregnant	26	100	70	Normal
2023-04-17	Futa Pejeh	30	25-34	Females	Pregnant	24	130	95	Stage-1
2023-04-17	Futa Pejeh	25	25-34	Females	Pregnant	32	110	70	Normal
2023-04-17	Futa Pejeh	16	15-24	Females	Pregnant	34	100	80	Normal
2023-04-17	Futa Pejeh	25	25-34	Females	Pregnant	34	119	81	Normal
2023-04-17	Futa Pejeh	30	25-34	Females	Pregnant	32	100	65	Normal
2023-04-17	Futa Pejeh	28	25-34	Females	Pregnant	16	120	50	Elevated
2023-04-17	Futa Pejeh	23	15-24	Females	Pregnant	32	100	65	Normal
2023-04-17	Futa Pejeh	19	15-24	Females	Pregnant	20	120	59	Elevated
2023-04-17	Futa Pejeh	29	25-34	Females	Pregnant	24	110	70	Normal
2023-04-17	Futa Pejeh	31	25-34	Females	Pregnant	28	100	50	Normal
2023-04-17	Futa Pejeh	21	15-24	Females	Pregnant	24	100	60	Normal
2023-04-17	Futa Pejeh	26	25-34	Females	Pregnant	28	100	65	Normal
2023-04-17	Futa Pejeh	25	25-34	Females	Pregnant	32	100	70	Normal
2023-04-17	Futa Pejeh	18	15-24	Females	Pregnant	28	100	60	Normal
2023-04-17	Futa Pejeh	16	15-24	Females	Pregnant	30	120	80	Elevated
2023-04-17	Futa Pejeh	16	15-24	Females	Pregnant	34	117	67	Normal
2023-04-20	Dandabu Community Health post	36	35-44	Females	Pregnant	36	110	60	Normal
2023-04-20	Dandabu Community Health post	32	25-34	Females	Pregnant	32	103	64	Normal
2023-04-20	Dandabu Community Health post	18	15-24	Females	Pregnant	30	100	60	Normal
2023-04-20	Dandabu Community Health post	19	15-24	Females	Pregnant	32	110	70	Normal
2023-04-20	Dandabu Community Health post	23	15-24	Females	Pregnant	28	100	70	Normal
2023-04-20	Dandabu Community Health post	26	25-34	Females	Pregnant	36	111	75	Normal
2023-04-20	Dandabu Community Health post	20	15-24	Females	Pregnant	36	112	64	Normal
2023-04-20	Dandabu Community Health post	20	15-24	Females	Pregnant	34	106	70	Normal
2023-04-20	Dandabu Community Health post	25	25-34	Females	Pregnant	34	100	62	Normal
2023-04-20	Dandabu Community Health post	22	15-24	Females	Pregnant	41	138	88	Stage-1
2023-04-20	Dandabu Community Health post	24	15-24	Females	Pregnant	38	155	69	Stage-2
2023-04-20	Dandabu Community Health post	23	15-24	Females	Pregnant	36	108	77	Normal
2023-04-20	Dandabu Community Health post	27	25-34	Females	Pregnant	38	174	85	Stage-2
2023-04-20	Dandabu Community Health post	25	25-34	Females	Pregnant	34	148	80	Stage-2
2023-04-20	Dandabu Community Health post	21	15-24	Females	Pregnant	28	190	79	Stage-2
2023-04-20	Dandabu Community Health post	25	25-34	Females	Pregnant	36	164	80	Stage-2
2023-04-20	Dandabu Community Health post	30	25-34	Females	Pregnant	28	109	68	Normal
2023-04-20	Dandabu Community Health post	38	35-44	Females	Non-pregnant	NA	100	55	Normal
2023-04-20	Dandabu Community Health post	30	25-34	Females	Non-pregnant	NA	112	65	Normal
2023-04-20	Dandabu Community Health post	30	25-34	Females	Non-pregnant	NA	140	80	Stage-2
2023-04-20	Dandabu Community Health post	40	35-44	Male	Non-pregnant	NA	119	60	Normal
2023-04-20	Dandabu Community Health post	28	25-34	Male	Non-pregnant	NA	143	87	Stage-2
2023-04-21	Dandabu Community Health post	33	25-34	Females	Pregnant	28	199	60	Stage-2
2023-04-21	Dandabu Community Health post	31	25-34	Females	Pregnant	30	120	55	Elevated
2023-04-21	Dandabu Community Health post	22	15-24	Females	Pregnant	34	101	58	Normal
2023-04-21	Dandabu Community Health post	28	25-34	Females	Pregnant	24	98	74	Normal
2023-04-22	Futa Pejeh	27	25-34	Females	Pregnant	24	113	65	Normal
2023-04-22	Futa Pejeh	25	25-34	Females	Pregnant	16	120	80	Elevated
2023-04-22	Futa Pejeh	30	25-34	Females	Pregnant	18	120	70	Elevated
2023-04-22	Futa Pejeh	20	15-24	Females	Pregnant	18	120	60	Elevated
2023-04-22	Futa Pejeh	22	15-24	Females	Pregnant	24	110	60	Normal
2023-04-22	Futa Pejeh	22	15-24	Females	Pregnant	12	115	75	Normal
2023-04-22	Futa Pejeh	28	25-34	Females	Pregnant	14	113	60	Normal
2023-04-22	Futa Pejeh	30	25-34	Females	Pregnant	12	112	60	Normal
2023-04-22	Futa Pejeh	23	15-24	Females	Pregnant	24	117	60	Normal
2023-04-22	Futa Pejeh	22	15-24	Females	Pregnant	18	112	67	Normal
2023-04-22	Futa Pejeh	30	25-34	Females	Pregnant	10	120	65	Elevated
2023-04-22	Futa Pejeh	28	25-34	Females	Pregnant	18	130	65	Stage-1
2023-04-22	Futa Pejeh	30	25-34	Females	Pregnant	18	130	67	Stage-1
2023-04-22	Futa Pejeh	28	25-34	Females	Pregnant	10	115	62	Normal
2023-04-22	Futa Pejeh	19	15-24	Females	Pregnant	24	120	80	Elevated
2023-04-22	Futa Pejeh	22	15-24	Females	Pregnant	38	120	60	Elevated
2023-04-22	Futa Pejeh	18	15-24	Females	Pregnant	34	107	75	Normal
2023-04-22	Futa Pejeh	22	15-24	Females	Pregnant	40	120	77	Elevated
2023-04-22	Futa Pejeh	27	25-34	Females	Pregnant	14	110	70	Normal
2023-04-22	Futa Pejeh	30	25-34	Females	Pregnant	12	117	64	Normal
2023-04-22	Futa Pejeh	20	15-24	Females	Pregnant	24	112	50	Normal
2023-04-22	Futa Pejeh	28	25-34	Females	Pregnant	16	117	64	Normal
2023-04-22	Futa Pejeh	30	25-34	Females	Pregnant	8	120	65	Elevated
2023-04-22	Futa Pejeh	30	25-34	Females	Pregnant	12	120	60	Elevated
2023-04-22	Futa Pejeh	20	15-24	Females	Pregnant	14	110	62	Normal
2023-04-22	Futa Pejeh	25	25-34	Females	Pregnant	8	117	62	Normal
2023-04-22	Futa Pejeh	32	25-34	Females	Pregnant	16	120	60	Elevated
2023-04-22	Futa Pejeh	28	25-34	Females	Pregnant	8	113	63	Normal
2023-04-22	Futa Pejeh	25	25-34	Females	Pregnant	12	120	60	Elevated
2023-04-22	Futa Pejeh	19	15-24	Females	Pregnant	8	110	60	Normal
2023-04-22	Futa Pejeh	28	25-34	Females	Pregnant	4	130	65	Stage-1
2023-04-22	Futa Pejeh	20	15-24	Females	Pregnant	12	115	62	Normal
2023-04-22	Futa Pejeh	26	25-34	Females	Pregnant	20	110	60	Normal
2023-04-22	Futa Pejeh	31	25-34	Females	Pregnant	24	120	90	Elevated
2023-04-22	Futa Pejeh	19	15-24	Females	Pregnant	24	110	70	Normal
2023-04-22	Futa Pejeh	18	15-24	Females	Pregnant	32	90	65	Normal
2023-04-22	Futa Pejeh	26	25-34	Females	Pregnant	28	110	80	Normal
2023-04-22	Futa Pejeh	18	15-24	Females	Pregnant	30	95	70	Normal
2023-04-22	Futa Pejeh	26	25-34	Females	Pregnant	30	100	70	Normal
2023-04-22	Futa Pejeh	21	15-24	Females	Pregnant	36	86	62	Low
2023-04-22	Futa Pejeh	23	15-24	Females	Pregnant	28	110	75	Normal
2023-04-22	Futa Pejeh	26	25-34	Females	Pregnant	31	120	95	Elevated
2023-04-22	Futa Pejeh	27	25-34	Females	Pregnant	24	110	75	Normal
2023-04-22	Futa Pejeh	16	15-24	Females	Pregnant	30	100	65	Normal
2023-04-22	Futa Pejeh	27	25-34	Females	Pregnant	32	110	75	Normal
2023-04-22	Futa Pejeh	19	15-24	Females	Pregnant	38	98	60	Normal
2023-04-22	Futa Pejeh	24	15-24	Females	Pregnant	28	100	97	Normal
2023-04-22	Futa Pejeh	22	15-24	Females	Pregnant	32	100	80	Normal
2023-04-22	Futa Pejeh	26	25-34	Females	Pregnant	30	110	80	Normal
2023-04-22	Futa Pejeh	21	15-24	Females	Pregnant	28	100	67	Normal
2023-04-22	Futa Pejeh	31	25-34	Females	Pregnant	30	110	70	Normal
2023-04-22	Futa Pejeh	25	25-34	Females	Pregnant	24	85	60	Low
2023-04-22	Futa Pejeh	20	15-24	Females	Pregnant	22	95	65	Normal
2023-05-16	Futa Pejeh	30	25-34	Females	Pregnant	36	110	69	Normal
2023-05-16	Futa Pejeh	30	25-34	Females	Pregnant	32	110	78	Normal
2023-05-16	Futa Pejeh	26	25-34	Females	Pregnant	36	110	80	Normal
2023-05-16	Futa Pejeh	20	15-24	Females	Pregnant	36	95	60	Normal
2023-05-16	Futa Pejeh	26	25-34	Females	Pregnant	36	108	71	Normal
2023-05-16	Futa Pejeh	22	15-24	Females	Pregnant	24	110	80	Normal
2023-05-16	Futa Pejeh	26	25-34	Females	Pregnant	16	110	90	Normal
2023-05-16	Futa Pejeh	30	25-34	Females	Pregnant	28	110	70	Normal
2023-05-16	Futa Pejeh	31	25-34	Females	Pregnant	36	95	65	Normal
2023-05-16	Futa Pejeh	27	25-34	Females	Pregnant	34	110	68	Normal
2023-05-16	Futa Pejeh	19	15-24	Females	Pregnant	36	100	60	Normal
2023-05-16	Futa Pejeh	30	25-34	Females	Pregnant	36	110	78	Normal
2023-05-16	Futa Pejeh	26	25-34	Females	Pregnant	34	110	78	Normal
2023-05-16	Futa Pejeh	34	25-34	Females	Pregnant	36	110	75	Normal
2023-05-16	Futa Pejeh	26	25-34	Females	Pregnant	36	100	85	Normal
2023-05-16	Futa Pejeh	17	15-24	Females	Pregnant	16	110	80	Normal
2023-05-16	Futa Pejeh	30	25-34	Females	Pregnant	36	100	85	Normal
2023-05-16	Futa Pejeh	18	15-24	Females	Pregnant	20	100	60	Normal
2023-05-16	Futa Pejeh	28	25-34	Females	Pregnant	36	100	61	Normal
2023-05-16	Futa Pejeh	32	25-34	Females	Pregnant	36	110	75	Normal
2023-05-16	Futa Pejeh	27	25-34	Females	Pregnant	24	120	80	Elevated
2023-05-16	Futa Pejeh	18	15-24	Females	Pregnant	20	122	75	Elevated
2023-05-17	Futa Pejeh	24	15-24	Females	Pregnant	36	100	70	Normal
2023-05-17	Futa Pejeh	20	15-24	Females	Pregnant	28	100	65	Normal
2023-05-17	Futa Pejeh	20	15-24	Females	Pregnant	28	110	70	Normal
2023-05-17	Futa Pejeh	27	25-34	Females	Pregnant	24	110	70	Normal
2023-05-17	Futa Pejeh	29	25-34	Females	Pregnant	30	118	65	Normal
2023-05-17	Futa Pejeh	30	25-34	Females	Pregnant	28	120	60	Elevated
2023-05-17	Futa Pejeh	20	15-24	Females	Pregnant	30	118	62	Normal
2023-05-17	Futa Pejeh	35	35-44	Females	Pregnant	30	120	70	Elevated
2023-05-17	Futa Pejeh	35	35-44	Females	Pregnant	30	120	70	Elevated
2023-05-17	Futa Pejeh	16	15-24	Females	Pregnant	34	110	70	Normal
2023-05-17	Futa Pejeh	30	25-34	Females	Pregnant	25	120	80	Elevated
2023-05-17	Futa Pejeh	18	15-24	Females	Pregnant	28	110	70	Normal
2023-05-17	Futa Pejeh	29	25-34	Females	Pregnant	24	100	65	Normal
2023-05-17	Futa Pejeh	30	25-34	Females	Pregnant	36	100	98	Normal
2023-05-17	Futa Pejeh	26	25-34	Females	Pregnant	36	110	70	Normal
2023-05-17	Futa Pejeh	20	15-24	Females	Pregnant	20	110	60	Normal
2023-05-17	Futa Pejeh	30	25-34	Females	Pregnant	20	100	70	Normal
2023-05-17	Futa Pejeh	22	15-24	Females	Pregnant	26	100	70	Normal
2023-05-17	Futa Pejeh	30	25-34	Females	Pregnant	24	110	68	Normal
2023-05-17	Futa Pejeh	30	25-34	Females	Pregnant	22	100	60	Normal
2023-05-20	Dandabu Community Health post	35	35-44	Females	Pregnant	30	119	70	Normal
2023-05-20	Dandabu Community Health post	18	15-24	Females	Pregnant	43	100	60	Normal
2023-05-20	Dandabu Community Health post	23	15-24	Females	Pregnant	23	100	70	Normal
2023-05-20	Dandabu Community Health post	22	15-24	Females	Pregnant	32	105	65	Normal
2023-05-20	Dandabu Community Health post	28	25-34	Females	Pregnant	28	110	70	Normal
2023-05-20	Dandabu Community Health post	30	25-34	Females	Pregnant	38	101	70	Normal
2023-05-20	Dandabu Community Health post	30	25-34	Females	Pregnant	33	110	70	Normal
2023-05-20	Dandabu Community Health post	24	15-24	Females	Pregnant	38	110	60	Normal
2023-05-20	Dandabu Community Health post	20	15-24	Females	Pregnant	36	112	64	Normal
2023-05-20	Dandabu Community Health post	30	25-34	Females	Pregnant	34	100	69	Normal
2023-05-20	Dandabu Community Health post	37	35-44	Females	Pregnant	32	109	72	Normal
2023-05-21	Dandabu Community Health post	20	15-24	Females	Pregnant	34	113	80	Normal
2023-05-21	Dandabu Community Health post	25	25-34	Females	Pregnant	24	115	75	Normal
2023-05-21	Dandabu Community Health post	26	25-34	Females	Pregnant	30	108	68	Normal
2023-05-21	Dandabu Community Health post	29	25-34	Females	Pregnant	28	180	65	Stage-2
2023-05-21	Dandabu Community Health post	31	25-34	Females	Pregnant	20	130	59	Stage-1
2023-05-21	Dandabu Community Health post	39	35-44	Male	Non-pregnant	NA	160	65	Stage-2
2023-05-21	Dandabu Community Health post	44	35-44	Male	Non-pregnant	NA	151	69	Stage-2
2023-05-21	Dandabu Community Health post	92	65+	Females	Non-pregnant	NA	181	78	Stage-2
2023-05-21	Dandabu Community Health post	80	65+	Females	Non-pregnant	NA	190	77	Stage-2
2023-05-22	Futa Pejeh	19	15-24	Females	Pregnant	20	140	60	Stage-2
2023-05-22	Futa Pejeh	20	15-24	Females	Pregnant	26	115	65	Normal
2023-05-22	Futa Pejeh	28	25-34	Females	Pregnant	12	130	72	Stage-1
2023-05-22	Futa Pejeh	22	15-24	Females	Pregnant	8	111	67	Normal
2023-05-22	Futa Pejeh	35	35-44	Females	Pregnant	26	113	65	Normal
2023-05-22	Futa Pejeh	28	25-34	Females	Pregnant	12	130	72	Stage-1
2023-05-22	Futa Pejeh	18	15-24	Females	Pregnant	26	116	65	Normal
2023-05-22	Futa Pejeh	25	25-34	Females	Pregnant	4	112	65	Normal
2023-05-22	Futa Pejeh	19	15-24	Females	Pregnant	14	112	60	Normal
2023-05-22	Futa Pejeh	29	25-34	Females	Pregnant	8	112	62	Normal
2023-05-22	Futa Pejeh	39	35-44	Females	Pregnant	8	112	72	Normal
2023-05-22	Futa Pejeh	20	15-24	Females	Pregnant	24	113	70	Normal
2023-05-22	Futa Pejeh	21	15-24	Females	Pregnant	12	120	84	Elevated
2023-05-22	Futa Pejeh	22	15-24	Females	Pregnant	10	112	71	Normal
2023-05-22	Futa Pejeh	28	25-34	Females	Pregnant	28	110	70	Normal
2023-05-22	Futa Pejeh	30	25-34	Females	Pregnant	12	111	73	Normal
2023-05-22	Futa Pejeh	16	15-24	Females	Pregnant	18	110	70	Normal
2023-05-22	Futa Pejeh	18	15-24	Females	Pregnant	18	102	60	Normal
2023-05-22	Futa Pejeh	35	35-44	Females	Pregnant	30	112	67	Normal
2023-05-22	Futa Pejeh	27	25-34	Females	Pregnant	10	116	67	Normal
2023-05-22	Futa Pejeh	20	15-24	Females	Pregnant	18	104	60	Normal
2023-05-22	Futa Pejeh	25	25-34	Females	Pregnant	12	114	70	Normal
2023-05-22	Futa Pejeh	22	15-24	Females	Pregnant	8	107	69	Normal
2023-05-22	Futa Pejeh	24	15-24	Females	Pregnant	10	110	71	Normal
2023-05-22	Futa Pejeh	22	15-24	Females	Pregnant	12	111	65	Normal
2023-05-22	Futa Pejeh	20	15-24	Females	Pregnant	28	115	68	Normal
2023-05-22	Futa Pejeh	29	25-34	Females	Pregnant	10	112	79	Normal
2023-05-22	Futa Pejeh	25	25-34	Females	Pregnant	16	110	65	Normal
2023-05-22	Futa Pejeh	28	25-34	Females	Pregnant	28	110	60	Normal
2023-05-22	Futa Pejeh	20	15-24	Females	Pregnant	18	116	68	Normal
2023-05-22	Futa Pejeh	20	15-24	Females	Pregnant	12	114	65	Normal
2023-05-22	Futa Pejeh	20	15-24	Females	Pregnant	10	118	71	Normal
2023-05-22	Futa Pejeh	26	25-34	Females	Pregnant	24	110	70	Normal
2023-05-22	Futa Pejeh	28	25-34	Females	Pregnant	10	115	64	Normal
2023-05-22	Futa Pejeh	30	25-34	Females	Pregnant	14	107	61	Normal
2023-05-22	Futa Pejeh	18	15-24	Females	Pregnant	12	110	60	Normal
2023-05-22	Futa Pejeh	18	15-24	Females	Pregnant	26	113	60	Normal
2023-05-22	Futa Pejeh	20	15-24	Females	Pregnant	12	120	60	Elevated
2023-05-22	Futa Pejeh	26	25-34	Females	Pregnant	12	116	70	Normal
2023-05-22	Futa Pejeh	18	15-24	Females	Pregnant	22	120	65	Elevated
2023-05-22	Futa Pejeh	22	15-24	Females	Pregnant	38	110	65	Normal
2023-05-22	Futa Pejeh	25	25-34	Females	Pregnant	28	110	64	Normal
2023-05-22	Futa Pejeh	27	25-34	Females	Pregnant	24	112	76	Normal
2023-05-22	Futa Pejeh	20	15-24	Females	Pregnant	36	104	67	Normal
2023-05-22	Futa Pejeh	15	15-24	Females	Pregnant	32	90	67	Normal
2023-05-22	Futa Pejeh	30	25-34	Females	Pregnant	32	120	95	Elevated
2023-05-22	Futa Pejeh	24	15-24	Females	Pregnant	28	110	65	Normal
2023-06-16	Futa Pejeh	27	25-34	Females	Pregnant	32	110	60	Normal
2023-06-16	Futa Pejeh	30	25-34	Females	Pregnant	32	110	85	Normal
2023-06-16	Futa Pejeh	19	15-24	Females	Pregnant	20	122	84	Elevated
2023-06-16	Futa Pejeh	21	15-24	Females	Pregnant	20	110	82	Normal
2023-06-16	Futa Pejeh	26	25-34	Females	Pregnant	20	110	81	Normal
2023-06-16	Futa Pejeh	44	35-44	Females	Pregnant	16	107	85	Normal
2023-06-16	Futa Pejeh	20	15-24	Females	Pregnant	20	130	100	Stage-1
2023-06-16	Futa Pejeh	30	25-34	Females	Pregnant	20	127	101	Elevated
2023-06-16	Futa Pejeh	31	25-34	Females	Pregnant	24	110	80	Normal
2023-06-16	Futa Pejeh	27	25-34	Females	Pregnant	28	100	60	Normal
2023-06-16	Futa Pejeh	30	25-34	Females	Pregnant	22	120	70	Elevated
2023-06-16	Futa Pejeh	24	15-24	Females	Pregnant	22	100	50	Normal
2023-06-16	Futa Pejeh	27	25-34	Females	Pregnant	36	110	75	Normal
2023-06-16	Futa Pejeh	30	25-34	Females	Pregnant	24	120	60	Elevated
2023-06-16	Futa Pejeh	29	25-34	Females	Pregnant	20	100	50	Normal
2023-06-16	Futa Pejeh	29	25-34	Females	Pregnant	22	120	65	Elevated
2023-06-16	Futa Pejeh	18	15-24	Females	Pregnant	34	100	60	Normal
2023-06-17	Futa Pejeh	35	35-44	Females	Pregnant	30	120	60	Elevated
2023-06-17	Futa Pejeh	16	15-24	Females	Pregnant	26	100	80	Normal
2023-06-17	Futa Pejeh	17	15-24	Females	Pregnant	24	100	75	Normal
2023-06-17	Futa Pejeh	20	15-24	Females	Pregnant	26	110	60	Normal
2023-06-17	Futa Pejeh	16	15-24	Females	Pregnant	22	100	75	Normal
2023-06-17	Futa Pejeh	22	15-24	Females	Pregnant	24	110	60	Normal
2023-06-17	Futa Pejeh	30	25-34	Females	Pregnant	24	120	95	Elevated
2023-06-17	Futa Pejeh	15	15-24	Females	Pregnant	22	100	65	Normal
2023-06-17	Futa Pejeh	17	15-24	Females	Pregnant	24	110	65	Normal
2023-06-17	Futa Pejeh	30	25-34	Females	Pregnant	20	100	75	Normal
2023-06-17	Futa Pejeh	22	15-24	Females	Pregnant	36	100	90	Normal
2023-06-17	Futa Pejeh	19	15-24	Females	Pregnant	22	120	65	Elevated
2023-06-17	Futa Pejeh	17	15-24	Females	Pregnant	24	100	60	Normal
2023-06-17	Futa Pejeh	20	15-24	Females	Pregnant	24	120	65	Elevated
2023-06-17	Futa Pejeh	27	25-34	Females	Pregnant	36	110	75	Normal
2023-06-17	Futa Pejeh	27	25-34	Females	Pregnant	20	110	70	Normal
2023-06-17	Futa Pejeh	27	25-34	Females	Pregnant	28	120	75	Elevated
2023-06-17	Futa Pejeh	21	15-24	Females	Pregnant	32	100	75	Normal
2023-06-17	Futa Pejeh	30	25-34	Females	Pregnant	18	120	85	Elevated
2023-06-17	Futa Pejeh	27	25-34	Females	Pregnant	32	110	67	Normal
2023-06-17	Futa Pejeh	20	15-24	Females	Pregnant	28	100	68	Normal
2023-06-17	Futa Pejeh	28	25-34	Females	Pregnant	28	110	68	Normal
2023-06-17	Futa Pejeh	26	25-34	Females	Pregnant	24	110	78	Normal
2023-06-17	Futa Pejeh	19	15-24	Females	Pregnant	24	100	65	Normal
2023-06-17	Futa Pejeh	22	15-24	Females	Pregnant	18	110	68	Normal
2023-06-17	Futa Pejeh	31	25-34	Females	Pregnant	24	120	80	Elevated
2023-06-17	Futa Pejeh	29	25-34	Females	Pregnant	20	110	75	Normal
2023-06-17	Futa Pejeh	28	25-34	Females	Pregnant	22	110	75	Normal
2023-06-17	Futa Pejeh	27	25-34	Females	Pregnant	24	110	60	Normal
2023-06-17	Futa Pejeh	24	15-24	Females	Pregnant	36	110	65	Normal
2023-06-17	Futa Pejeh	27	25-34	Females	Pregnant	28	110	60	Normal
2023-06-17	Futa Pejeh	28	25-34	Females	Pregnant	24	100	60	Normal
2023-06-20	Dandabu Community Health post	30	25-34	Females	Pregnant	31	178	69	Stage-2
2023-06-20	Dandabu Community Health post	33	25-34	Females	Pregnant	16	100	62	Normal
2023-06-20	Dandabu Community Health post	27	25-34	Females	Pregnant	32	109	72	Normal
2023-06-20	Dandabu Community Health post	32	25-34	Females	Pregnant	20	100	71	Normal
2023-06-20	Dandabu Community Health post	39	35-44	Females	Pregnant	24	180	66	Stage-2
2023-06-20	Dandabu Community Health post	28	25-34	Females	Pregnant	36	165	68	Stage-2
2023-06-20	Dandabu Community Health post	30	25-34	Females	Pregnant	36	106	75	Normal
2023-06-20	Dandabu Community Health post	55	55-64	Females	Non-pregnant	NA	149	59	Stage-2
2023-06-20	Dandabu Community Health post	28	25-34	Male	Non-pregnant	NA	150	54	Stage-2
2023-06-20	Dandabu Community Health post	44	35-44	Male	Non-pregnant	NA	150	70	Stage-2
2023-06-21	Dandabu Community Health post	38	35-44	Females	Pregnant	24	110	68	Normal
2023-06-21	Dandabu Community Health post	35	35-44	Females	Pregnant	36	130	70	Stage-1
2023-06-21	Dandabu Community Health post	34	25-34	Females	Pregnant	28	140	80	Stage-2
2023-06-21	Dandabu Community Health post	28	25-34	Females	Pregnant	32	110	68	Normal
2023-06-21	Dandabu Community Health post	56	55-64	Male	Non-pregnant	NA	150	72	Stage-2
2023-06-21	Dandabu Community Health post	59	55-64	Male	Non-pregnant	NA	170	46	Stage-2
2023-06-21	Dandabu Community Health post	91	65+	Females	Non-pregnant	NA	170	55	Stage-2
2023-06-21	Dandabu Community Health post	75	65+	Females	Non-pregnant	NA	100	69	Normal
2023-06-22	Futa Pejeh	20	15-24	Females	Pregnant	8	121	82	Elevated
2023-06-22	Futa Pejeh	20	15-24	Females	Pregnant	28	112	62	Normal
2023-06-22	Futa Pejeh	20	15-24	Females	Pregnant	16	114	70	Normal
2023-06-22	Futa Pejeh	25	25-34	Females	Pregnant	36	110	60	Normal
2023-06-22	Futa Pejeh	35	35-44	Females	Pregnant	32	111	71	Normal
2023-06-22	Futa Pejeh	30	25-34	Females	Pregnant	32	117	70	Normal
2023-06-22	Futa Pejeh	28	25-34	Females	Pregnant	36	110	67	Normal
2023-06-22	Futa Pejeh	30	25-34	Females	Pregnant	20	112	65	Normal
2023-06-22	Futa Pejeh	24	15-24	Females	Pregnant	20	120	70	Elevated
2023-06-22	Futa Pejeh	24	15-24	Females	Pregnant	22	120	75	Elevated
2023-06-22	Futa Pejeh	27	25-34	Females	Pregnant	26	124	64	Elevated
2023-06-22	Futa Pejeh	20	15-24	Females	Pregnant	24	110	65	Normal
2023-06-22	Futa Pejeh	23	15-24	Females	Pregnant	28	111	69	Normal
2023-06-22	Futa Pejeh	20	15-24	Females	Pregnant	22	110	60	Normal
2023-07-16	Futa Pejeh	30	25-34	Females	Pregnant	32	120	85	Elevated
2023-07-16	Futa Pejeh	26	25-34	Females	Pregnant	21	120	98	Elevated
2023-07-16	Futa Pejeh	18	15-24	Females	Pregnant	32	98	63	Normal
2023-07-16	Futa Pejeh	29	25-34	Females	Pregnant	32	100	75	Normal
2023-07-16	Futa Pejeh	18	15-24	Females	Pregnant	28	95	80	Normal
2023-07-16	Futa Pejeh	26	25-34	Females	Pregnant	28	120	85	Elevated
2023-07-16	Futa Pejeh	21	15-24	Females	Pregnant	32	96	66	Normal
2023-07-16	Futa Pejeh	29	25-34	Females	Pregnant	28	110	80	Normal
2023-07-16	Futa Pejeh	20	15-24	Females	Pregnant	32	100	75	Normal
2023-07-16	Futa Pejeh	26	25-34	Females	Pregnant	26	117	65	Normal
2023-07-16	Futa Pejeh	30	25-34	Females	Pregnant	34	110	68	Normal
2023-07-16	Futa Pejeh	18	15-24	Females	Pregnant	32	100	65	Normal
2023-07-16	Futa Pejeh	27	25-34	Females	Pregnant	20	120	85	Elevated
2023-07-16	Futa Pejeh	19	15-24	Females	Pregnant	36	100	68	Normal
2023-07-16	Futa Pejeh	26	25-34	Females	Pregnant	26	110	75	Normal
2023-07-16	Futa Pejeh	29	25-34	Females	Pregnant	28	100	78	Normal
2023-07-16	Futa Pejeh	30	25-34	Females	Pregnant	32	120	90	Elevated
2023-07-16	Futa Pejeh	35	35-44	Females	Pregnant	36	110	65	Normal
2023-07-16	Futa Pejeh	18	15-24	Females	Pregnant	30	100	78	Normal
2023-07-16	Futa Pejeh	27	25-34	Females	Pregnant	28	110	60	Normal
2023-07-16	Futa Pejeh	19	15-24	Females	Pregnant	38	100	68	Normal
2023-07-16	Futa Pejeh	32	25-34	Females	Pregnant	32	110	89	Normal
2023-07-16	Futa Pejeh	33	25-34	Females	Pregnant	36	120	85	Elevated
2023-07-16	Futa Pejeh	25	25-34	Females	Pregnant	28	120	85	Elevated
2023-07-16	Futa Pejeh	19	15-24	Females	Pregnant	38	95	78	Normal
2023-07-17	Futa Pejeh	26	25-34	Females	Pregnant	20	110	70	Normal
2023-07-17	Futa Pejeh	26	25-34	Females	Pregnant	36	100	75	Normal
2023-07-17	Futa Pejeh	22	15-24	Females	Pregnant	36	100	75	Normal
2023-07-17	Futa Pejeh	27	25-34	Females	Pregnant	20	100	70	Normal
2023-07-17	Futa Pejeh	30	25-34	Females	Pregnant	24	105	80	Normal
2023-07-17	Futa Pejeh	26	25-34	Females	Pregnant	36	110	80	Normal
2023-07-17	Futa Pejeh	26	25-34	Females	Pregnant	28	100	60	Normal
2023-07-17	Futa Pejeh	25	25-34	Females	Pregnant	36	110	68	Normal
2023-07-17	Futa Pejeh	19	15-24	Females	Pregnant	20	110	80	Normal
2023-07-17	Futa Pejeh	26	25-34	Females	Pregnant	24	100	70	Normal
2023-07-17	Futa Pejeh	29	25-34	Females	Pregnant	20	105	80	Normal
2023-07-17	Futa Pejeh	22	15-24	Females	Pregnant	26	117	67	Normal
2023-07-17	Futa Pejeh	18	15-24	Females	Pregnant	26	120	80	Elevated
2023-07-17	Futa Pejeh	30	25-34	Females	Pregnant	20	110	70	Normal
2023-07-17	Futa Pejeh	30	25-34	Females	Pregnant	24	100	70	Normal
2023-07-17	Futa Pejeh	19	15-24	Females	Pregnant	36	100	65	Normal
2023-07-17	Futa Pejeh	18	15-24	Females	Pregnant	26	120	80	Elevated
2023-07-17	Futa Pejeh	30	25-34	Females	Pregnant	20	120	70	Elevated
2023-07-17	Futa Pejeh	24	15-24	Females	Pregnant	20	100	80	Normal
2023-07-17	Futa Pejeh	21	15-24	Females	Pregnant	20	120	80	Elevated
2023-07-17	Futa Pejeh	35	35-44	Females	Pregnant	38	100	80	Normal
2023-07-20	Dandabu Community Health post	32	25-34	Females	Non-pregnant	NA	110	75	Normal
2023-07-20	Dandabu Community Health post	90	65+	Male	Non-pregnant	NA	180	62	Stage-2
2023-07-20	Dandabu Community Health post	61	55-64	Male	Non-pregnant	NA	160	55	Stage-2
2023-07-21	Dandabu Community Health post	27	25-34	Females	Pregnant	20	125	90	Elevated
2023-07-21	Dandabu Community Health post	32	25-34	Females	Pregnant	16	150	66	Stage-2
2023-07-21	Dandabu Community Health post	39	35-44	Females	Pregnant	20	149	75	Stage-2
2023-07-21	Dandabu Community Health post	29	25-34	Females	Pregnant	24	180	60	Stage-2
2023-07-21	Dandabu Community Health post	26	25-34	Females	Pregnant	36	105	66	Normal
2023-07-21	Dandabu Community Health post	66	65+	Male	Non-pregnant	NA	103	72	Normal
2023-07-21	Dandabu Community Health post	60	55-64	Females	Non-pregnant	NA	114	56	Normal
2023-07-21	Dandabu Community Health post	74	65+	Females	Non-pregnant	NA	110	80	Normal
2023-07-21	Dandabu Community Health post	60	55-64	Females	Non-pregnant	NA	115	65	Normal
2023-07-21	Dandabu Community Health post	60	55-64	Male	Non-pregnant	NA	115	70	Normal
2023-07-21	Dandabu Community Health post	52	45-54	Females	Non-pregnant	NA	110	55	Normal
2023-07-21	Dandabu Community Health post	91	65+	Females	Non-pregnant	NA	129	66	Elevated
2023-07-21	Dandabu Community Health post	51	45-54	Females	Non-pregnant	NA	115	60	Normal
2023-07-21	Dandabu Community Health post	62	55-64	Females	Non-pregnant	NA	100	55	Normal
2023-07-22	Futa Pejeh	30	25-34	Females	Pregnant	22	120	90	Elevated
2023-07-22	Futa Pejeh	17	15-24	Females	Pregnant	26	100	95	Normal
2023-07-22	Futa Pejeh	27	25-34	Females	Pregnant	24	110	60	Normal
2023-07-22	Futa Pejeh	18	15-24	Females	Pregnant	18	100	70	Normal
2023-07-22	Futa Pejeh	30	25-34	Females	Pregnant	34	100	77	Normal
2023-07-22	Futa Pejeh	24	15-24	Females	Pregnant	18	100	65	Normal
2023-07-22	Futa Pejeh	17	15-24	Females	Pregnant	36	90	60	Normal
2023-07-22	Futa Pejeh	18	15-24	Females	Pregnant	30	90	77	Normal
2023-07-22	Futa Pejeh	31	25-34	Females	Pregnant	20	120	90	Elevated
2023-07-22	Futa Pejeh	24	15-24	Females	Pregnant	20	110	90	Normal
2023-07-22	Futa Pejeh	27	25-34	Females	Pregnant	38	120	80	Elevated
2023-07-22	Futa Pejeh	22	15-24	Females	Pregnant	22	110	90	Normal
2023-07-22	Futa Pejeh	27	25-34	Females	Pregnant	30	120	90	Elevated
2023-07-22	Futa Pejeh	17	15-24	Females	Pregnant	24	100	64	Normal
2023-07-22	Futa Pejeh	19	15-24	Females	Pregnant	32	100	60	Normal
2023-07-22	Futa Pejeh	26	25-34	Females	Pregnant	24	120	90	Elevated
2023-07-22	Futa Pejeh	20	15-24	Females	Pregnant	20	110	80	Normal
2023-07-22	Futa Pejeh	24	15-24	Females	Pregnant	36	110	70	Normal
2023-08-16	Futa Pejeh	27	25-34	Females	Pregnant	28	120	95	Elevated
2023-08-16	Futa Pejeh	29	25-34	Females	Pregnant	24	100	66	Normal
2023-08-16	Futa Pejeh	26	25-34	Females	Pregnant	32	110	70	Normal
2023-08-16	Futa Pejeh	23	15-24	Females	Pregnant	28	100	65	Normal
2023-08-16	Futa Pejeh	26	25-34	Females	Pregnant	32	110	65	Normal
2023-08-16	Futa Pejeh	17	15-24	Females	Pregnant	28	95	65	Normal
2023-08-16	Futa Pejeh	16	15-24	Females	Pregnant	28	86	60	Low
2023-08-16	Futa Pejeh	22	15-24	Females	Pregnant	28	120	95	Elevated
2023-08-16	Futa Pejeh	19	15-24	Females	Pregnant	20	110	85	Normal
2023-08-16	Futa Pejeh	22	15-24	Females	Pregnant	28	100	60	Normal
2023-08-16	Futa Pejeh	23	15-24	Females	Pregnant	29	95	65	Normal
2023-08-16	Futa Pejeh	30	25-34	Females	Pregnant	24	120	90	Elevated
2023-08-16	Futa Pejeh	26	25-34	Females	Pregnant	24	110	78	Normal
2023-08-16	Futa Pejeh	20	15-24	Females	Pregnant	36	100	75	Normal
2023-08-16	Futa Pejeh	19	15-24	Females	Pregnant	24	110	95	Normal
2023-08-16	Futa Pejeh	20	15-24	Females	Pregnant	23	120	80	Elevated
2023-08-16	Futa Pejeh	19	15-24	Females	Pregnant	24	110	75	Normal
2023-08-16	Futa Pejeh	22	15-24	Females	Pregnant	24	120	85	Elevated
2023-08-16	Futa Pejeh	30	25-34	Females	Pregnant	20	110	78	Normal
2023-08-16	Futa Pejeh	33	25-34	Females	Pregnant	28	95	60	Normal
2023-08-16	Futa Pejeh	18	15-24	Females	Pregnant	20	97	60	Normal
2023-08-16	Futa Pejeh	16	15-24	Females	Pregnant	19	110	80	Normal
2023-08-16	Futa Pejeh	15	15-24	Females	Pregnant	27	120	90	Elevated
2023-08-16	Futa Pejeh	17	15-24	Females	Pregnant	28	100	65	Normal
2023-08-16	Futa Pejeh	20	15-24	Females	Pregnant	20	85	70	Low
2023-08-16	Futa Pejeh	22	15-24	Females	Pregnant	26	110	85	Normal
2023-08-16	Futa Pejeh	27	25-34	Females	Pregnant	24	100	75	Normal
2023-08-16	Futa Pejeh	30	25-34	Females	Pregnant	24	120	85	Elevated
2023-08-17	Futa Pejeh	17	15-24	Females	Pregnant	16	110	80	Normal
2023-08-17	Futa Pejeh	30	25-34	Females	Pregnant	16	110	80	Normal
2023-08-17	Futa Pejeh	19	15-24	Females	Pregnant	24	100	70	Normal
2023-08-17	Futa Pejeh	19	15-24	Females	Pregnant	24	100	75	Normal
2023-08-17	Futa Pejeh	20	15-24	Females	Pregnant	22	100	70	Normal
2023-08-17	Futa Pejeh	22	15-24	Females	Pregnant	28	120	80	Elevated
2023-08-17	Futa Pejeh	27	25-34	Females	Pregnant	24	110	75	Normal
2023-08-17	Futa Pejeh	30	25-34	Females	Pregnant	24	120	70	Elevated
2023-08-17	Futa Pejeh	29	25-34	Females	Pregnant	36	110	65	Normal
2023-08-17	Futa Pejeh	23	15-24	Females	Pregnant	36	110	80	Normal
2023-08-17	Futa Pejeh	27	25-34	Females	Pregnant	28	100	75	Normal
2023-08-17	Futa Pejeh	30	25-34	Females	Pregnant	32	110	80	Normal
2023-08-17	Futa Pejeh	28	25-34	Females	Pregnant	36	100	65	Normal
2023-08-17	Futa Pejeh	29	25-34	Females	Pregnant	28	100	75	Normal
2023-08-17	Futa Pejeh	27	25-34	Females	Pregnant	35	110	60	Normal
2023-08-17	Futa Pejeh	24	15-24	Females	Pregnant	32	105	72	Normal
2023-08-17	Futa Pejeh	18	15-24	Females	Pregnant	32	100	80	Normal
2023-08-17	Futa Pejeh	30	25-34	Females	Pregnant	20	100	70	Normal
2023-08-17	Futa Pejeh	30	25-34	Females	Pregnant	28	100	75	Normal
2023-08-17	Futa Pejeh	29	25-34	Females	Pregnant	28	100	66	Normal
2023-08-17	Futa Pejeh	19	15-24	Females	Pregnant	24	110	85	Normal
2023-08-17	Futa Pejeh	20	15-24	Females	Pregnant	24	110	68	Normal
2023-08-17	Futa Pejeh	27	25-34	Females	Pregnant	36	110	75	Normal
2023-08-17	Futa Pejeh	28	25-34	Females	Pregnant	24	110	85	Normal
2023-08-20	Dandabu Community Health post	70	65+	Females	Non-pregnant	NA	100	80	Normal
2023-08-20	Dandabu Community Health post	43	35-44	Females	Non-pregnant	NA	160	90	Stage-2
2023-08-20	Dandabu Community Health post	49	45-54	Females	Non-pregnant	NA	135	80	Stage-1
2023-08-20	Dandabu Community Health post	53	45-54	Females	Non-pregnant	NA	150	75	Stage-2
2023-08-20	Dandabu Community Health post	72	65+	Male	Non-pregnant	NA	200	60	Stage-2
2023-08-21	Dandabu Community Health post	33	25-34	Females	Pregnant	24	150	70	Stage-2
2023-08-21	Dandabu Community Health post	25	25-34	Females	Pregnant	28	141	55	Stage-2
2023-08-21	Dandabu Community Health post	18	15-24	Females	Pregnant	30	90	65	Normal
2023-08-21	Dandabu Community Health post	51	45-54	Male	Non-pregnant	NA	100	66	Normal
2023-08-21	Dandabu Community Health post	35	35-44	Females	Non-pregnant	NA	120	59	Elevated
2023-08-21	Dandabu Community Health post	70	65+	Females	Non-pregnant	NA	175	69	Stage-2
2023-08-21	Dandabu Community Health post	59	55-64	Females	Non-pregnant	NA	108	72	Normal
2023-08-21	Dandabu Community Health post	55	55-64	Male	Non-pregnant	NA	175	72	Stage-2
2023-08-21	Dandabu Community Health post	75	65+	Females	Non-pregnant	NA	160	75	Stage-2
2023-08-21	Dandabu Community Health post	85	65+	Females	Non-pregnant	NA	180	69	Stage-2
2023-08-21	Dandabu Community Health post	70	65+	Females	Non-pregnant	NA	160	59	Stage-2
2023-08-21	Dandabu Community Health post	21	15-24	Females	Non-pregnant	NA	162	80	Stage-2
2023-08-22	Futa Pejeh	17	15-24	Females	Pregnant	36	95	60	Normal
2023-08-22	Futa Pejeh	28	25-34	Females	Pregnant	12	90	75	Normal
2023-08-22	Futa Pejeh	27	25-34	Females	Pregnant	20	95	60	Normal
2023-08-22	Futa Pejeh	16	15-24	Females	Pregnant	12	80	60	Low
2023-08-22	Futa Pejeh	23	15-24	Females	Pregnant	18	100	60	Normal
2023-08-22	Futa Pejeh	31	25-34	Females	Pregnant	12	95	60	Normal
2023-08-22	Futa Pejeh	29	25-34	Females	Pregnant	24	100	69	Normal
2023-08-22	Futa Pejeh	29	25-34	Females	Pregnant	28	100	56	Normal
2023-08-22	Futa Pejeh	29	25-34	Females	Pregnant	24	100	80	Normal
2023-08-22	Futa Pejeh	27	25-34	Females	Pregnant	28	100	75	Normal
2023-08-22	Futa Pejeh	17	15-24	Females	Pregnant	28	100	50	Normal
2023-08-22	Futa Pejeh	28	25-34	Females	Pregnant	16	110	80	Normal
2023-08-22	Futa Pejeh	31	25-34	Females	Pregnant	12	100	60	Normal
2023-08-22	Futa Pejeh	30	25-34	Females	Pregnant	32	100	65	Normal
2023-08-22	Futa Pejeh	29	25-34	Females	Pregnant	24	100	70	Normal
2023-08-22	Futa Pejeh	21	15-24	Females	Pregnant	18	110	75	Normal
2023-08-22	Futa Pejeh	20	15-24	Females	Pregnant	22	100	67	Normal
2023-08-22	Futa Pejeh	29	25-34	Females	Pregnant	34	100	70	Normal
2023-08-22	Futa Pejeh	23	15-24	Females	Pregnant	32	100	70	Normal
2023-08-22	Futa Pejeh	17	15-24	Females	Pregnant	20	120	80	Elevated
2023-08-22	Futa Pejeh	28	25-34	Females	Pregnant	18	100	60	Normal
2023-09-16	Futa Pejeh	26	25-34	Females	Pregnant	24	116	65	Normal
2023-09-16	Futa Pejeh	20	15-24	Females	Pregnant	20	120	60	Elevated
2023-09-16	Futa Pejeh	31	25-34	Females	Pregnant	20	120	50	Elevated
2023-09-16	Futa Pejeh	19	15-24	Females	Pregnant	36	110	80	Normal
2023-09-16	Futa Pejeh	18	15-24	Females	Pregnant	20	95	60	Normal
2023-09-16	Futa Pejeh	26	25-34	Females	Pregnant	26	110	90	Normal
2023-09-16	Futa Pejeh	18	15-24	Females	Pregnant	38	95	75	Normal
2023-09-16	Futa Pejeh	26	25-34	Females	Pregnant	32	100	75	Normal
2023-09-16	Futa Pejeh	20	15-24	Females	Pregnant	40	86	62	Low
2023-09-16	Futa Pejeh	24	15-24	Females	Pregnant	32	110	85	Normal
2023-09-16	Futa Pejeh	27	25-34	Females	Pregnant	27	120	98	Elevated
2023-09-16	Futa Pejeh	28	25-34	Females	Pregnant	28	110	80	Normal
2023-09-16	Futa Pejeh	17	15-24	Females	Pregnant	32	100	65	Normal
2023-09-16	Futa Pejeh	28	25-34	Females	Pregnant	32	110	76	Normal
2023-09-16	Futa Pejeh	19	15-24	Females	Pregnant	36	98	60	Normal
2023-09-16	Futa Pejeh	23	15-24	Females	Pregnant	24	100	98	Normal
2023-09-16	Futa Pejeh	20	15-24	Females	Pregnant	18	110	85	Normal
2023-09-16	Futa Pejeh	20	15-24	Females	Pregnant	24	100	67	Normal
2023-09-16	Futa Pejeh	30	25-34	Females	Pregnant	34	110	75	Normal
2023-09-16	Futa Pejeh	26	25-34	Females	Pregnant	36	86	60	Low
2023-09-16	Futa Pejeh	24	15-24	Females	Pregnant	26	100	60	Normal
2023-09-16	Futa Pejeh	23	15-24	Females	Pregnant	26	95	70	Normal
2023-09-16	Futa Pejeh	15	15-24	Females	Pregnant	32	90	67	Normal
2023-09-17	Futa Pejeh	21	15-24	Females	Pregnant	38	100	63	Normal
2023-09-17	Futa Pejeh	30	25-34	Females	Pregnant	34	100	85	Normal
2023-09-17	Futa Pejeh	27	25-34	Females	Pregnant	36	110	70	Normal
2023-09-17	Futa Pejeh	27	25-34	Females	Pregnant	40	110	88	Normal
2023-09-17	Futa Pejeh	30	25-34	Females	Pregnant	24	110	78	Normal
2023-09-17	Futa Pejeh	29	25-34	Females	Pregnant	26	110	80	Normal
2023-09-17	Futa Pejeh	19	15-24	Females	Pregnant	36	100	60	Normal
2023-09-17	Futa Pejeh	26	25-34	Females	Pregnant	28	110	70	Normal
2023-09-17	Futa Pejeh	19	15-24	Females	Pregnant	28	120	70	Elevated
2023-09-17	Futa Pejeh	30	25-34	Females	Pregnant	24	110	85	Normal
2023-09-17	Futa Pejeh	21	15-24	Females	Pregnant	36	100	60	Normal
2023-09-17	Futa Pejeh	30	25-34	Females	Pregnant	28	100	65	Normal
2023-09-17	Futa Pejeh	23	15-24	Females	Pregnant	34	110	75	Normal
2023-09-17	Futa Pejeh	28	25-34	Females	Pregnant	38	120	90	Elevated
2023-09-17	Futa Pejeh	29	25-34	Females	Pregnant	28	100	65	Normal
2023-09-17	Futa Pejeh	26	25-34	Females	Pregnant	24	110	70	Normal
2023-09-17	Futa Pejeh	23	15-24	Females	Pregnant	26	100	60	Normal
2023-09-17	Futa Pejeh	20	15-24	Females	Pregnant	24	100	60	Normal
2023-09-17	Futa Pejeh	18	15-24	Females	Pregnant	26	110	75	Normal
2023-09-17	Futa Pejeh	15	15-24	Females	Pregnant	24	100	70	Normal
2023-09-17	Futa Pejeh	19	15-24	Females	Pregnant	28	120	75	Elevated
2023-09-17	Futa Pejeh	25	25-34	Females	Pregnant	30	110	75	Normal
2023-09-17	Futa Pejeh	29	25-34	Females	Pregnant	24	100	70	Normal
2023-09-17	Futa Pejeh	22	15-24	Females	Pregnant	32	110	70	Normal
2023-09-17	Futa Pejeh	17	15-24	Females	Pregnant	20	100	75	Normal
2023-09-17	Futa Pejeh	17	15-24	Females	Pregnant	20	100	70	Normal
2023-09-17	Futa Pejeh	20	15-24	Females	Pregnant	32	100	65	Normal
2023-09-17	Futa Pejeh	18	15-24	Females	Pregnant	30	120	75	Elevated
2023-09-20	Dandabu Community Health post	50	45-54	Females	Non-pregnant	NA	110	49	Normal
2023-09-20	Dandabu Community Health post	45	45-54	Females	Non-pregnant	NA	160	54	Stage-2
2023-09-20	Dandabu Community Health post	35	35-44	Male	Non-pregnant	NA	140	59	Stage-2
2023-09-20	Dandabu Community Health post	64	55-64	Male	Non-pregnant	NA	130	74	Stage-1
2023-09-21	Dandabu Community Health post	19	15-24	Females	Pregnant	32	80	69	Low
2023-09-21	Dandabu Community Health post	23	15-24	Females	Pregnant	28	120	76	Elevated
2023-09-21	Dandabu Community Health post	20	15-24	Females	Pregnant	24	131	68	Stage-1
2023-09-21	Dandabu Community Health post	29	25-34	Females	Pregnant	36	129	75	Elevated
2023-09-21	Dandabu Community Health post	39	35-44	Male	Non-pregnant	NA	155	70	Stage-2
2023-09-21	Dandabu Community Health post	55	55-64	Females	Non-pregnant	NA	165	55	Stage-2
2023-09-21	Dandabu Community Health post	34	25-34	Females	Non-pregnant	NA	106	73	Normal
2023-09-21	Dandabu Community Health post	46	45-54	Females	Non-pregnant	NA	100	75	Normal
2023-09-21	Dandabu Community Health post	30	25-34	Male	Non-pregnant	NA	101	54	Normal
2023-09-21	Dandabu Community Health post	34	25-34	Male	Non-pregnant	NA	150	65	Stage-2
2023-09-21	Dandabu Community Health post	28	25-34	Females	Non-pregnant	NA	99	65	Normal
2023-09-21	Dandabu Community Health post	42	35-44	Females	Non-pregnant	NA	165	120	Stage-2
2023-10-16	Futa Pejeh	30	25-34	Females	Pregnant	16	120	75	Elevated
2023-10-16	Futa Pejeh	24	15-24	Females	Pregnant	20	110	80	Normal
2023-10-16	Futa Pejeh	30	25-34	Females	Pregnant	18	120	95	Elevated
2023-10-16	Futa Pejeh	17	15-24	Females	Pregnant	30	100	90	Normal
2023-10-16	Futa Pejeh	27	25-34	Females	Pregnant	20	110	85	Normal
2023-10-16	Futa Pejeh	18	15-24	Females	Pregnant	18	120	75	Elevated
2023-10-16	Futa Pejeh	19	15-24	Females	Pregnant	19	100	75	Normal
2023-10-16	Futa Pejeh	20	15-24	Females	Pregnant	18	104	78	Normal
2023-10-16	Futa Pejeh	19	15-24	Females	Pregnant	19	100	67	Normal
2023-10-16	Futa Pejeh	30	25-34	Females	Pregnant	28	110	79	Normal
2023-10-16	Futa Pejeh	30	25-34	Females	Pregnant	18	120	75	Elevated
2023-10-16	Futa Pejeh	24	15-24	Females	Pregnant	22	100	68	Normal
2023-10-16	Futa Pejeh	17	15-24	Females	Pregnant	18	90	65	Normal
2023-10-16	Futa Pejeh	17	15-24	Females	Pregnant	19	95	70	Normal
2023-10-16	Futa Pejeh	18	15-24	Females	Pregnant	18	100	70	Normal
2023-10-16	Futa Pejeh	30	25-34	Females	Pregnant	16	120	98	Elevated
2023-10-16	Futa Pejeh	25	25-34	Females	Pregnant	18	100	98	Normal
2023-10-16	Futa Pejeh	27	25-34	Females	Pregnant	26	120	89	Elevated
2023-10-16	Futa Pejeh	28	25-34	Females	Pregnant	26	120	98	Elevated
2023-10-16	Futa Pejeh	18	15-24	Females	Pregnant	24	100	64	Normal
2023-10-16	Futa Pejeh	19	15-24	Females	Pregnant	24	100	92	Normal
2023-10-16	Futa Pejeh	17	15-24	Females	Pregnant	18	100	90	Normal
2023-10-16	Futa Pejeh	18	15-24	Females	Pregnant	20	110	76	Normal
2023-10-16	Futa Pejeh	19	15-24	Females	Pregnant	24	120	65	Elevated
2023-10-16	Futa Pejeh	20	15-24	Females	Pregnant	20	110	65	Normal
2023-10-16	Futa Pejeh	23	15-24	Females	Pregnant	19	140	100	Stage-2
2023-10-16	Futa Pejeh	20	15-24	Females	Pregnant	18	110	75	Normal
2023-10-16	Futa Pejeh	24	15-24	Females	Pregnant	20	100	95	Normal
2023-10-16	Futa Pejeh	21	15-24	Females	Pregnant	24	100	75	Normal
2023-10-16	Futa Pejeh	18	15-24	Females	Pregnant	25	120	70	Elevated
2023-10-16	Futa Pejeh	19	15-24	Females	Pregnant	24	110	75	Normal
2023-10-16	Futa Pejeh	26	25-34	Females	Pregnant	20	120	95	Elevated
2023-10-16	Futa Pejeh	26	25-34	Females	Pregnant	28	110	75	Normal
2023-10-17	Futa Pejeh	27	25-34	Females	Pregnant	28	110	65	Normal
2023-10-17	Futa Pejeh	29	25-34	Females	Pregnant	24	100	80	Normal
2023-10-17	Futa Pejeh	20	15-24	Females	Pregnant	24	100	85	Normal
2023-10-17	Futa Pejeh	25	25-34	Females	Pregnant	28	100	60	Normal
2023-10-17	Futa Pejeh	19	15-24	Females	Pregnant	28	120	70	Elevated
2023-10-17	Futa Pejeh	18	15-24	Females	Pregnant	30	120	80	Elevated
2023-10-17	Futa Pejeh	20	15-24	Females	Pregnant	28	100	75	Normal
2023-10-17	Futa Pejeh	25	25-34	Females	Pregnant	26	110	60	Normal
2023-10-17	Futa Pejeh	20	15-24	Females	Pregnant	24	100	80	Normal
2023-10-17	Futa Pejeh	17	15-24	Females	Pregnant	28	120	85	Elevated
2023-10-17	Futa Pejeh	19	15-24	Females	Pregnant	20	100	75	Normal
2023-10-17	Futa Pejeh	16	15-24	Females	Pregnant	28	120	75	Elevated
2023-10-17	Futa Pejeh	17	15-24	Females	Pregnant	28	100	75	Normal
2023-10-17	Futa Pejeh	20	15-24	Females	Pregnant	26	110	65	Normal
2023-10-17	Futa Pejeh	25	25-34	Females	Pregnant	28	100	60	Normal
2023-10-17	Futa Pejeh	19	15-24	Females	Pregnant	33	110	60	Normal
2023-10-17	Futa Pejeh	28	25-34	Females	Pregnant	28	110	75	Normal
2023-10-17	Futa Pejeh	30	25-34	Females	Pregnant	22	100	75	Normal
2023-10-17	Futa Pejeh	17	15-24	Females	Pregnant	28	100	60	Normal
2023-10-17	Futa Pejeh	22	15-24	Females	Pregnant	24	100	70	Normal
2023-10-17	Futa Pejeh	30	25-34	Females	Pregnant	20	110	80	Normal
2023-10-17	Futa Pejeh	20	15-24	Females	Pregnant	24	100	65	Normal
2023-10-17	Futa Pejeh	23	15-24	Females	Pregnant	24	110	70	Normal
2023-10-17	Futa Pejeh	19	15-24	Females	Pregnant	28	120	70	Elevated
2023-10-17	Futa Pejeh	18	15-24	Females	Pregnant	28	120	75	Elevated
2023-10-17	Futa Pejeh	30	25-34	Females	Pregnant	24	100	80	Normal
2023-10-17	Futa Pejeh	22	15-24	Females	Pregnant	28	100	85	Normal
2023-10-17	Futa Pejeh	17	15-24	Females	Pregnant	26	110	70	Normal
2023-10-17	Futa Pejeh	27	25-34	Females	Pregnant	24	100	70	Normal
2023-10-17	Futa Pejeh	30	25-34	Females	Pregnant	28	120	85	Elevated
2023-10-17	Futa Pejeh	33	25-34	Females	Pregnant	24	100	65	Normal
2023-10-17	Futa Pejeh	17	15-24	Females	Pregnant	24	100	80	Normal
2023-10-17	Futa Pejeh	19	15-24	Females	Pregnant	30	120	75	Elevated
2023-10-17	Futa Pejeh	20	15-24	Females	Pregnant	24	110	60	Normal
2023-10-17	Futa Pejeh	23	15-24	Females	Pregnant	28	100	75	Normal
2023-10-20	Dandabu Community Health post	80	65+	Females	Non-pregnant	NA	180	68	Stage-2
2023-10-20	Dandabu Community Health post	72	65+	Male	Non-pregnant	NA	100	80	Normal
2023-10-21	Dandabu Community Health post	38	35-44	Females	Pregnant	20	111	68	Normal
2023-10-21	Dandabu Community Health post	31	25-34	Females	Pregnant	12	101	90	Normal
2023-10-21	Dandabu Community Health post	26	25-34	Females	Pregnant	32	97	74	Normal
2023-10-21	Dandabu Community Health post	24	15-24	Females	Pregnant	34	129	55	Elevated
2023-10-21	Dandabu Community Health post	72	65+	Male	Non-pregnant	NA	190	62	Stage-2
2023-10-21	Dandabu Community Health post	62	55-64	Male	Non-pregnant	NA	110	60	Normal
2023-10-21	Dandabu Community Health post	64	55-64	Females	Non-pregnant	NA	106	70	Normal
2023-10-21	Dandabu Community Health post	81	65+	Females	Non-pregnant	NA	116	54	Normal
2023-10-21	Dandabu Community Health post	55	55-64	Male	Non-pregnant	NA	170	68	Stage-2
2023-10-21	Dandabu Community Health post	55	55-64	Females	Non-pregnant	NA	135	75	Stage-1
2023-10-21	Dandabu Community Health post	66	65+	Females	Non-pregnant	NA	85	48	Low
2023-10-21	Dandabu Community Health post	40	35-44	Females	Non-pregnant	NA	111	69	Normal
2023-11-16	Futa Pejeh	30	25-34	Females	Pregnant	20	110	80	Normal
2023-11-16	Futa Pejeh	19	15-24	Females	Pregnant	24	100	60	Normal
2023-11-16	Futa Pejeh	27	25-34	Females	Pregnant	26	120	95	Elevated
2023-11-16	Futa Pejeh	18	15-24	Females	Pregnant	18	85	65	Low
2023-11-16	Futa Pejeh	30	25-34	Females	Pregnant	24	95	76	Normal
2023-11-16	Futa Pejeh	29	25-34	Females	Pregnant	22	95	68	Normal
2023-11-16	Futa Pejeh	19	15-24	Females	Pregnant	20	100	90	Normal
2023-11-16	Futa Pejeh	30	25-34	Females	Pregnant	30	100	75	Normal
2023-11-16	Futa Pejeh	19	15-24	Females	Pregnant	20	100	70	Normal
2023-11-16	Futa Pejeh	18	15-24	Females	Pregnant	21	110	90	Normal
2023-11-16	Futa Pejeh	20	15-24	Females	Pregnant	18	95	75	Normal
2023-11-16	Futa Pejeh	24	15-24	Females	Pregnant	18	120	65	Elevated
2023-11-16	Futa Pejeh	18	15-24	Females	Pregnant	19	120	70	Elevated
2023-11-16	Futa Pejeh	20	15-24	Females	Pregnant	18	110	70	Normal
2023-11-16	Futa Pejeh	24	15-24	Females	Pregnant	20	120	65	Elevated
2023-11-16	Futa Pejeh	19	15-24	Females	Pregnant	18	120	75	Elevated
2023-11-16	Futa Pejeh	24	15-24	Females	Pregnant	19	95	70	Normal
2023-11-16	Futa Pejeh	20	15-24	Females	Pregnant	20	110	75	Normal
2023-11-16	Futa Pejeh	23	15-24	Females	Pregnant	22	120	99	Elevated
2023-11-16	Futa Pejeh	18	15-24	Females	Pregnant	20	95	75	Normal
2023-11-16	Futa Pejeh	20	15-24	Females	Pregnant	18	120	65	Elevated
2023-11-16	Futa Pejeh	22	15-24	Females	Pregnant	19	120	70	Elevated
2023-11-16	Futa Pejeh	24	15-24	Females	Pregnant	20	110	76	Normal
2023-11-16	Futa Pejeh	18	15-24	Females	Pregnant	22	120	75	Elevated
2023-11-16	Futa Pejeh	30	25-34	Females	Pregnant	22	100	65	Normal
2023-11-16	Futa Pejeh	25	25-34	Females	Pregnant	20	101	65	Normal
2023-11-16	Futa Pejeh	23	15-24	Females	Pregnant	20	98	65	Normal
2023-11-16	Futa Pejeh	26	25-34	Females	Pregnant	20	120	95	Elevated
2023-11-16	Futa Pejeh	30	25-34	Females	Pregnant	32	110	90	Normal
2023-11-16	Futa Pejeh	27	25-34	Females	Pregnant	30	110	79	Normal
2023-11-16	Futa Pejeh	24	15-24	Females	Pregnant	20	110	64	Normal
2023-11-16	Futa Pejeh	27	25-34	Females	Pregnant	18	110	75	Normal
2023-11-16	Futa Pejeh	30	25-34	Females	Pregnant	19	120	65	Elevated
2023-11-16	Futa Pejeh	30	25-34	Females	Pregnant	24	120	75	Elevated
2023-11-16	Futa Pejeh	30	25-34	Females	Pregnant	21	120	77	Elevated
2023-11-16	Futa Pejeh	17	15-24	Females	Pregnant	21	85	65	Low
2023-11-16	Futa Pejeh	16	15-24	Females	Pregnant	24	95	60	Normal
2023-11-16	Futa Pejeh	28	25-34	Females	Pregnant	28	102	80	Normal
2023-11-16	Futa Pejeh	17	15-24	Females	Pregnant	28	95	65	Normal
2023-11-16	Futa Pejeh	27	25-34	Females	Pregnant	16	95	75	Normal
2023-11-16	Futa Pejeh	28	25-34	Females	Pregnant	12	95	67	Normal
2023-11-16	Futa Pejeh	17	15-24	Females	Pregnant	20	88	70	Low
2023-11-16	Futa Pejeh	24	15-24	Females	Pregnant	21	98	70	Normal
2023-11-16	Futa Pejeh	30	25-34	Females	Pregnant	20	95	75	Normal
2023-11-16	Futa Pejeh	30	25-34	Females	Pregnant	28	100	70	Normal
2023-11-16	Futa Pejeh	30	25-34	Females	Pregnant	24	110	86	Normal
2023-11-16	Futa Pejeh	29	25-34	Females	Pregnant	28	100	82	Normal
2023-11-16	Futa Pejeh	27	25-34	Females	Pregnant	24	100	80	Normal
2023-11-16	Futa Pejeh	17	15-24	Females	Pregnant	28	100	60	Normal
2023-11-16	Futa Pejeh	28	25-34	Females	Pregnant	32	110	85	Normal
2023-11-16	Futa Pejeh	30	25-34	Females	Pregnant	16	100	67	Normal
2023-11-16	Futa Pejeh	30	25-34	Females	Pregnant	20	100	67	Normal
2023-11-16	Futa Pejeh	29	25-34	Females	Pregnant	22	110	75	Normal
2023-11-16	Futa Pejeh	28	25-34	Females	Pregnant	34	100	65	Normal
2023-11-16	Futa Pejeh	20	15-24	Females	Pregnant	18	100	68	Normal
2023-11-16	Futa Pejeh	29	25-34	Females	Pregnant	28	110	72	Normal
2023-11-16	Futa Pejeh	23	15-24	Females	Pregnant	36	100	72	Normal
2023-11-16	Futa Pejeh	17	15-24	Females	Pregnant	36	100	60	Normal
2023-11-17	Futa Pejeh	20	15-24	Females	Pregnant	24	116	60	Normal
2023-11-17	Futa Pejeh	23	15-24	Females	Pregnant	20	120	65	Elevated
2023-11-17	Futa Pejeh	27	25-34	Females	Pregnant	22	120	90	Elevated
2023-11-17	Futa Pejeh	17	15-24	Females	Pregnant	38	110	85	Normal
2023-11-17	Futa Pejeh	16	15-24	Females	Pregnant	24	99	60	Normal
2023-11-17	Futa Pejeh	22	15-24	Females	Pregnant	28	110	95	Normal
2023-11-17	Futa Pejeh	24	15-24	Females	Pregnant	36	95	70	Normal
2023-11-17	Futa Pejeh	30	25-34	Females	Pregnant	30	100	70	Normal
2023-11-17	Futa Pejeh	33	25-34	Females	Pregnant	20	90	60	Normal
2023-11-17	Futa Pejeh	28	25-34	Females	Pregnant	30	110	80	Normal
2023-11-17	Futa Pejeh	26	25-34	Females	Pregnant	30	120	90	Elevated
2023-11-17	Futa Pejeh	18	15-24	Females	Pregnant	26	110	75	Normal
2023-11-17	Futa Pejeh	16	15-24	Females	Pregnant	30	100	70	Normal
2023-11-17	Futa Pejeh	17	15-24	Females	Pregnant	30	110	70	Normal
2023-11-17	Futa Pejeh	22	15-24	Females	Pregnant	28	98	65	Normal
2023-11-17	Futa Pejeh	38	35-44	Females	Pregnant	24	100	90	Normal
2023-11-17	Futa Pejeh	34	25-34	Females	Pregnant	26	100	70	Normal
2023-11-17	Futa Pejeh	19	15-24	Females	Pregnant	34	110	75	Normal
2023-11-17	Futa Pejeh	20	15-24	Females	Pregnant	26	100	80	Normal
2023-11-17	Futa Pejeh	24	15-24	Females	Pregnant	24	120	70	Elevated
2023-11-17	Futa Pejeh	17	15-24	Females	Pregnant	24	100	60	Normal
2023-11-20	Dandabu Community Health post	88	65+	Females	Non-pregnant	NA	161	75	Stage-2
2023-11-20	Dandabu Community Health post	92	65+	Females	Non-pregnant	NA	109	85	Normal
2023-11-20	Dandabu Community Health post	77	65+	Male	Non-pregnant	NA	180	69	Stage-2
2023-11-20	Dandabu Community Health post	69	65+	Male	Non-pregnant	NA	195	66	Stage-2
2023-11-21	Dandabu Community Health post	40	35-44	Females	Pregnant	40	190	80	Stage-2
2023-11-21	Dandabu Community Health post	30	25-34	Females	Pregnant	34	128	56	Elevated
2023-11-21	Dandabu Community Health post	29	25-34	Male	Non-pregnant	NA	109	68	Normal
2023-11-21	Dandabu Community Health post	38	35-44	Male	Non-pregnant	NA	99	75	Normal
2023-11-21	Dandabu Community Health post	94	65+	Females	Non-pregnant	NA	201	54	Stage-2
2023-11-21	Dandabu Community Health post	39	35-44	Females	Non-pregnant	NA	108	75	Normal
2023-11-21	Dandabu Community Health post	50	45-54	Females	Non-pregnant	NA	100	90	Normal
2023-11-21	Dandabu Community Health post	68	65+	Females	Non-pregnant	NA	118	68	Normal
2023-11-21	Dandabu Community Health post	25	25-34	Females	Non-pregnant	NA	175	74	Stage-2
2023-11-21	Dandabu Community Health post	33	25-34	Females	Non-pregnant	NA	109	60	Normal
2023-11-21	Dandabu Community Health post	22	15-24	Females	Non-pregnant	NA	99	74	Normal
2023-11-21	Dandabu Community Health post	17	15-24	Females	Non-pregnant	NA	110	60	Normal
2023-11-21	Dandabu Community Health post	77	65+	Females	Non-pregnant	NA	185	100	Stage-2
2023-11-21	Dandabu Community Health post	72	65+	Male	Non-pregnant	NA	181	70	Stage-2
2023-11-21	Dandabu Community Health post	51	45-54	Male	Non-pregnant	NA	160	80	Stage-2
2023-11-21	Dandabu Community Health post	41	35-44	Male	Non-pregnant	NA	130	68	Stage-1
2023-11-21	Dandabu Community Health post	18	15-24	Male	Non-pregnant	NA	119	45	Normal
2023-11-21	Dandabu Community Health post	68	65+	Females	Non-pregnant	NA	190	60	Stage-2
2023-11-21	Dandabu Community Health post	90	65+	Females	Non-pregnant	NA	190	65	Stage-2
2023-11-21	Dandabu Community Health post	64	55-64	Females	Non-pregnant	NA	120	110	Elevated
2023-11-21	Dandabu Community Health post	18	15-24	Females	Non-pregnant	NA	130	90	Stage-1
2023-12-16	Futa Pejeh	28	25-34	Females	Pregnant	24	98	77	Normal
2023-12-16	Futa Pejeh	26	25-34	Females	Pregnant	24	120	85	Elevated
2023-12-16	Futa Pejeh	28	25-34	Females	Pregnant	32	100	60	Normal
2023-12-16	Futa Pejeh	28	25-34	Females	Pregnant	28	95	75	Normal
2023-12-16	Futa Pejeh	30	25-34	Females	Pregnant	16	100	85	Normal
2023-12-16	Futa Pejeh	26	25-34	Females	Pregnant	28	100	60	Normal
2023-12-16	Futa Pejeh	30	25-34	Females	Pregnant	32	100	60	Normal
2023-12-16	Futa Pejeh	25	25-34	Females	Pregnant	16	100	78	Normal
2023-12-16	Futa Pejeh	18	15-24	Females	Pregnant	17	110	65	Normal
2023-12-16	Futa Pejeh	20	15-24	Females	Pregnant	22	120	75	Elevated
2023-12-16	Futa Pejeh	19	15-24	Females	Pregnant	20	110	70	Normal
2023-12-16	Futa Pejeh	22	15-24	Females	Pregnant	19	120	80	Elevated
2023-12-16	Futa Pejeh	30	25-34	Females	Pregnant	32	120	97	Elevated
2023-12-16	Futa Pejeh	24	15-24	Females	Pregnant	12	90	80	Normal
2023-12-16	Futa Pejeh	17	15-24	Females	Pregnant	36	100	70	Normal
2023-12-16	Futa Pejeh	23	15-24	Females	Pregnant	30	120	95	Elevated
2023-12-16	Futa Pejeh	29	25-34	Females	Pregnant	22	120	50	Elevated
2023-12-16	Futa Pejeh	27	25-34	Females	Pregnant	32	110	50	Normal
2023-12-16	Futa Pejeh	27	25-34	Females	Pregnant	29	150	100	Stage-2
2023-12-16	Futa Pejeh	17	15-24	Females	Pregnant	24	100	60	Normal
2023-12-16	Futa Pejeh	20	15-24	Females	Pregnant	26	100	60	Normal
2023-12-16	Futa Pejeh	16	15-24	Females	Pregnant	34	90	68	Normal
2023-12-16	Futa Pejeh	16	15-24	Females	Pregnant	20	100	65	Normal
2023-12-16	Futa Pejeh	19	15-24	Females	Pregnant	36	100	60	Normal
2023-12-16	Futa Pejeh	20	15-24	Females	Pregnant	19	120	75	Elevated
2023-12-16	Futa Pejeh	22	15-24	Females	Pregnant	20	110	69	Normal
2023-12-16	Futa Pejeh	17	15-24	Females	Pregnant	20	100	70	Normal
2023-12-16	Futa Pejeh	19	15-24	Females	Pregnant	19	100	78	Normal
2023-12-16	Futa Pejeh	18	15-24	Females	Pregnant	18	95	70	Normal
2023-12-16	Futa Pejeh	25	25-34	Females	Pregnant	20	97	69	Normal
2023-12-16	Futa Pejeh	18	15-24	Females	Pregnant	19	120	80	Elevated
2023-12-16	Futa Pejeh	20	15-24	Females	Pregnant	20	100	90	Normal
2023-12-16	Futa Pejeh	24	15-24	Females	Pregnant	21	120	77	Elevated
2023-12-17	Futa Pejeh	24	15-24	Females	Pregnant	24	100	70	Normal
2023-12-17	Futa Pejeh	30	25-34	Females	Pregnant	24	110	75	Normal
2023-12-17	Futa Pejeh	19	15-24	Females	Pregnant	24	100	60	Normal
2023-12-17	Futa Pejeh	27	25-34	Females	Pregnant	22	120	90	Elevated
2023-12-17	Futa Pejeh	18	15-24	Females	Pregnant	24	85	60	Low
2023-12-17	Futa Pejeh	30	25-34	Females	Pregnant	32	95	70	Normal
2023-12-17	Futa Pejeh	29	25-34	Females	Pregnant	28	95	63	Normal
2023-12-17	Futa Pejeh	30	25-34	Females	Pregnant	22	100	65	Normal
2023-12-17	Futa Pejeh	25	25-34	Females	Pregnant	24	95	55	Normal
2023-12-17	Futa Pejeh	23	15-24	Females	Pregnant	24	98	60	Normal
2023-12-17	Futa Pejeh	25	25-34	Females	Pregnant	36	120	90	Elevated
2023-12-17	Futa Pejeh	29	25-34	Females	Pregnant	28	110	85	Normal
2023-12-17	Futa Pejeh	26	25-34	Females	Pregnant	30	110	79	Normal
2023-12-17	Futa Pejeh	23	15-24	Females	Pregnant	32	110	65	Normal
2023-12-17	Futa Pejeh	26	25-34	Females	Pregnant	36	100	75	Normal
2023-12-17	Futa Pejeh	29	25-34	Females	Pregnant	32	110	70	Normal
2023-12-17	Futa Pejeh	30	25-34	Females	Pregnant	32	120	75	Elevated
2023-12-17	Futa Pejeh	29	25-34	Females	Pregnant	28	120	76	Elevated
2023-12-17	Futa Pejeh	17	15-24	Females	Pregnant	20	85	60	Low
2023-12-17	Futa Pejeh	16	15-24	Females	Pregnant	24	95	60	Normal
2023-12-17	Futa Pejeh	27	25-34	Females	Pregnant	16	100	75	Normal
2023-12-21	Dandabu Community Health post	72	65+	Male	Non-pregnant	NA	108	75	Normal
2023-12-21	Dandabu Community Health post	58	55-64	Male	Non-pregnant	NA	106	50	Normal
2023-12-21	Dandabu Community Health post	78	65+	Male	Non-pregnant	NA	190	54	Stage-2
2023-12-21	Dandabu Community Health post	19	15-24	Females	Non-pregnant	NA	155	65	Stage-2
2023-12-21	Dandabu Community Health post	100	65+	Females	Non-pregnant	NA	121	45	Elevated
2023-12-21	Dandabu Community Health post	91	65+	Females	Non-pregnant	NA	109	66	Normal
13/1/2021	Njala University Hospital	50	45-54	Females	Non-pregnant	NA	143	93	Stage-2
13/1/2021	Njala University Hospital	32	25-34	Male	Non-pregnant	NA	120	80	Elevated
13/1/2021	Njala University Hospital	43	35-44	Male	Non-pregnant	NA	130	90	Stage-1
13/1/2021	Njala University Hospital	38	35-44	Male	Non-pregnant	NA	132	66	Stage-1
13/10/2021	Njala University Hospital	67	65+	Male	Non-pregnant	NA	120	80	Elevated
13/10/2021	Njala University Hospital	25	25-34	Females	Non-pregnant	NA	110	75	Normal
13/11/2021	Njala University Hospital	25	25-34	Females	Non-pregnant	NA	130	80	Stage-1
13/12/2021	Njala University Hospital	86	65+	Females	Non-pregnant	NA	142	93	Stage-2
13/2/2021	Njala University Hospital	43	35-44	Male	Non-pregnant	NA	110	80	Normal
13/2/21	Njala University Hospital	46	45-54	Females	Non-pregnant	NA	130	85	Stage-1
13/20/2021	Njala University Hospital	25	25-34	Females	Non-pregnant	NA	160	111	Stage-2
13/4/2021	Njala University Hospital	21	15-24	Male	Non-pregnant	NA	120	80	Elevated
13/4/2021	Njala University Hospital	50	45-54	Females	Non-pregnant	NA	179	108	Stage-2
13/4/2021	Njala University Hospital	68	65+	Male	Non-pregnant	NA	135	67	Stage-1
13/4/2021	Njala University Hospital	27	25-34	Females	Non-pregnant	NA	120	70	Elevated
13/4/2021	Njala University Hospital	19	15-24	Females	Non-pregnant	NA	132	104	Stage-1
13/5/2021	Njala University Hospital	24	15-24	Male	Non-pregnant	NA	99	60	Normal
13/5/2021	Njala University Hospital	26	25-34	Male	Non-pregnant	NA	120	80	Elevated
13/6/2021	Njala University Hospital	30	25-34	Females	Non-pregnant	NA	130	100	Stage-1
13/6/2022	Njala University Hospital	51	45-54	Male	Non-pregnant	NA	145	94	Stage-2
13/6/2022	Njala University Hospital	20	15-24	Male	Non-pregnant	NA	120	79	Elevated
13/7/2021	Njala University Hospital	22	15-24	Females	Non-pregnant	NA	90	70	Normal
13/7/22	Njala University Hospital	21	15-24	Females	Non-pregnant	NA	120	70	Elevated
13/8/2021	Njala University Hospital	20	15-24	Females	Non-pregnant	NA	100	61	Normal
13/8/2022	Njala University Hospital	24	15-24	Females	Non-pregnant	NA	100	60	Normal
13/9/2021	Njala University Hospital	30	25-34	Male	Non-pregnant	NA	113	70	Normal
13/9/2021	Njala University Hospital	28	25-34	Females	Non-pregnant	NA	108	73	Normal
13/9/2021	Njala University Hospital	28	25-34	Females	Non-pregnant	NA	120	80	Elevated
14/1/2021	Njala University Hospital	35	35-44	Male	Non-pregnant	NA	122	75	Elevated
14/1/2021	Njala University Hospital	18	15-24	Females	Non-pregnant	NA	117	73	Normal
14/1/2021	Njala University Hospital	22	15-24	Females	Non-pregnant	NA	110	70	Normal
14/10/2021	Njala University Hospital	25	25-34	Females	Non-pregnant	NA	120	70	Elevated
14/1012021	Njala University Hospital	20	15-24	Females	Non-pregnant	NA	119	79	Normal
14/2/2022	Njala University Hospital	25	25-34	Male	Non-pregnant	NA	111	68	Normal
14/2/2022	Njala University Hospital	30	25-34	Females	Non-pregnant	NA	128	88	Elevated
14/3/2021	Njala University Hospital	21	15-24	Females	Non-pregnant	NA	120	80	Elevated
14/3/2021	Njala University Hospital	23	15-24	Females	Non-pregnant	NA	100	70	Normal
14/3/2021	Njala University Hospital	27	25-34	Females	Non-pregnant	NA	111	83	Normal
14/3/2022	Njala University Hospital	20	15-24	Females	Non-pregnant	NA	90	59	Normal
14/4/2021	Njala University Hospital	25	25-34	Male	Non-pregnant	NA	120	77	Elevated
14/4/2021	Njala University Hospital	19	15-24	Females	Non-pregnant	NA	105	66	Normal
14/5/2021	Njala University Hospital	29	25-34	Male	Non-pregnant	NA	84	50	Low
14/5/2021	Njala University Hospital	20	15-24	Females	Non-pregnant	NA	100	70	Normal
14/6/2021	Njala University Hospital	51	45-54	Male	Non-pregnant	NA	135	71	Stage-1
14/6/2022	Njala University Hospital	26	25-34	Females	Non-pregnant	NA	120	79	Elevated
14/7/2021	Njala University Hospital	51	45-54	Females	Non-pregnant	NA	93	67	Normal
14/7/2021	Njala University Hospital	26	25-34	Females	Non-pregnant	NA	100	70	Normal
14/8/2021	Njala University Hospital	27	25-34	Females	Non-pregnant	NA	100	70	Normal
14/9/2021	Njala University Hospital	19	15-24	Females	Non-pregnant	NA	110	60	Normal
15/1/2021	Njala University Hospital	69	65+	Females	Non-pregnant	NA	117	76	Normal
15/1/2021	Njala University Hospital	69	65+	Females	Non-pregnant	NA	188	108	Stage-2
15/10/2021	Njala University Hospital	33	25-34	Females	Non-pregnant	NA	110	66	Normal
15/11/2021	Njala University Hospital	46	45-54	Male	Non-pregnant	NA	100	80	Normal
15/12/2021	Njala University Hospital	18	15-24	Females	Non-pregnant	NA	90	60	Normal
15/2/2021	Njala University Hospital	30	25-34	Male	Non-pregnant	NA	130	100	Stage-1
15/3/2021	Njala University Hospital	28	25-34	Females	Non-pregnant	NA	146	92	Stage-2
15/3/2021	Njala University Hospital	23	15-24	Females	Non-pregnant	NA	100	60	Normal
15/3/2022	Njala University Hospital	24	15-24	Females	Non-pregnant	NA	131	81	Stage-1
15/4/2021	Njala University Hospital	27	25-34	Male	Non-pregnant	NA	120	70	Elevated
15/4/2021	Njala University Hospital	27	25-34	Male	Non-pregnant	NA	120	90	Elevated
15/5/2021	Njala University Hospital	31	25-34	Females	Non-pregnant	NA	120	65	Elevated
15/6/2021	Njala University Hospital	24	15-24	Females	Non-pregnant	NA	120	80	Elevated
15/6/2022	Njala University Hospital	32	25-34	Male	Non-pregnant	NA	119	68	Normal
15/6/2022	Njala University Hospital	22	15-24	Females	Non-pregnant	NA	80	60	Low
15/6/2022	Njala University Hospital	19	15-24	Females	Non-pregnant	NA	100	60	Normal
15/6/2022	Njala University Hospital	21	15-24	Male	Non-pregnant	NA	100	60	Normal
15/6/2022	Njala University Hospital	27	25-34	Females	Non-pregnant	NA	140	100	Stage-2
15/7/2021	Njala University Hospital	23	15-24	Females	Non-pregnant	NA	125	80	Elevated
15/8/2021	Njala University Hospital	40	35-44	Females	Non-pregnant	NA	160	110	Stage-2
15/8/2021	Njala University Hospital	23	15-24	Females	Non-pregnant	NA	115	70	Normal
15/8/2021	Njala University Hospital	19	15-24	Male	Non-pregnant	NA	110	75	Normal
15/8/2021	Njala University Hospital	26	25-34	Male	Non-pregnant	NA	130	80	Stage-1
15/8/2021	Njala University Hospital	45	45-54	Male	Non-pregnant	NA	110	80	Normal
15/92021	Njala University Hospital	26	25-34	Females	Non-pregnant	NA	117	77	Normal
16/10/2021	Njala University Hospital	21	15-24	Females	Non-pregnant	NA	120	60	Elevated
16/2/2021	Njala University Hospital	49	45-54	Male	Non-pregnant	NA	100	70	Normal
16/2/2021	Njala University Hospital	30	25-34	Male	Non-pregnant	NA	140	60	Stage-2
16/2/2021	Njala University Hospital	26	25-34	Females	Non-pregnant	NA	113	67	Normal
16/2/2021	Njala University Hospital	20	15-24	Females	Non-pregnant	NA	104	70	Normal
16/3/2022	Njala University Hospital	19	15-24	Male	Non-pregnant	NA	128	67	Elevated
16/3/2022	Njala University Hospital	29	25-34	Male	Non-pregnant	NA	120	80	Elevated
16/4/2021	Njala University Hospital	55	55-64	Male	Non-pregnant	NA	108	68	Normal
16/4/2021	Njala University Hospital	48	45-54	Females	Non-pregnant	NA	151	89	Stage-2
16/4/2021	Njala University Hospital	31	25-34	Male	Non-pregnant	NA	130	91	Stage-1
16/4/2021	Njala University Hospital	23	15-24	Females	Non-pregnant	NA	120	80	Elevated
16/4/2021	Njala University Hospital	38	35-44	Females	Non-pregnant	NA	110	60	Normal
16/5/2021	Njala University Hospital	24	15-24	Females	Non-pregnant	NA	115	75	Normal
16/5/2021	Njala University Hospital	28	25-34	Females	Non-pregnant	NA	99	63	Normal
16/5/2021	Njala University Hospital	30	25-34	Male	Non-pregnant	NA	107	50	Normal
16/5/2021	Njala University Hospital	36	35-44	Females	Non-pregnant	NA	130	80	Stage-1
16/5/2022	Njala University Hospital	26	25-34	Females	Non-pregnant	NA	120	70	Elevated
16/8/2021	Njala University Hospital	23	15-24	Females	Non-pregnant	NA	140	75	Stage-2
16/8/2021	Njala University Hospital	22	15-24	Females	Non-pregnant	NA	100	56	Normal
16/9/2021	Njala University Hospital	26	25-34	Male	Non-pregnant	NA	136	82	Stage-1
17/11/2021	Njala University Hospital	38	35-44	Male	Non-pregnant	NA	100	60	Normal
17/2/2021	Njala University Hospital	45	45-54	Male	Non-pregnant	NA	134	95	Stage-1
17/2/2021	Njala University Hospital	26	25-34	Females	Non-pregnant	NA	110	60	Normal
17/3/2021	Njala University Hospital	20	15-24	Females	Non-pregnant	NA	107	67	Normal
17/3/2021	Njala University Hospital	81	65+	Male	Non-pregnant	NA	180	100	Stage-2
17/3/2022	Njala University Hospital	29	25-34	Females	Non-pregnant	NA	130	80	Stage-1
17/4/2021	Njala University Hospital	22	15-24	Females	Non-pregnant	NA	115	75	Normal
17/4/2021	Njala University Hospital	38	35-44	Females	Non-pregnant	NA	100	70	Normal
17/4/2021	Njala University Hospital	27	25-34	Females	Non-pregnant	NA	105	78	Normal
17/4/2022	Njala University Hospital	28	25-34	Male	Non-pregnant	NA	128	80	Elevated
17/4/2022	Njala University Hospital	25	25-34	Females	Non-pregnant	NA	110	90	Normal
17/5/2021	Njala University Hospital	24	15-24	Females	Non-pregnant	NA	88	60	Low
17/5/2021	Njala University Hospital	42	35-44	Male	Non-pregnant	NA	110	70	Normal
17/5/2021	Njala University Hospital	27	25-34	Females	Non-pregnant	NA	110	80	Normal
17/5/2021	Njala University Hospital	38	35-44	Females	Non-pregnant	NA	120	80	Elevated
17/5/2021	Njala University Hospital	22	15-24	Females	Non-pregnant	NA	126	83	Elevated
17/5/2021	Njala University Hospital	26	25-34	Females	Non-pregnant	NA	105	55	Normal
17/6/2021	Njala University Hospital	23	15-24	Females	Non-pregnant	NA	130	81	Stage-1
17/6/2021	Njala University Hospital	34	25-34	Females	Non-pregnant	NA	110	60	Normal
17/6/2022	Njala University Hospital	20	15-24	Females	Non-pregnant	NA	120	74	Elevated
17/8/21	Njala University Hospital	30	25-34	Females	Non-pregnant	NA	110	80	Normal
17/9/2021	Njala University Hospital	32	25-34	Male	Non-pregnant	NA	106	66	Normal
17/9/2021	Njala University Hospital	64	55-64	Male	Non-pregnant	NA	138	84	Stage-1
17/9/2021	Njala University Hospital	37	35-44	Females	Non-pregnant	NA	99	73	Normal
18/1/2021	Njala University Hospital	26	25-34	Male	Non-pregnant	NA	102	61	Normal
18/1/2021	Njala University Hospital	29	25-34	Females	Non-pregnant	NA	126	90	Elevated
18/1/2021	Njala University Hospital	20	15-24	Females	Non-pregnant	NA	104	68	Normal
18/1/2022	Njala University Hospital	20	15-24	Females	Non-pregnant	NA	100	71	Normal
18/1/2022	Njala University Hospital	42	35-44	Male	Non-pregnant	NA	120	60	Elevated
18/1/2022	Njala University Hospital	23	15-24	Females	Non-pregnant	NA	110	80	Normal
18/1/2022	Njala University Hospital	17	15-24	Females	Non-pregnant	NA	110	70	Normal
18/1/2022	Njala University Hospital	18	15-24	Females	Non-pregnant	NA	120	80	Elevated
18/10/2021	Njala University Hospital	26	25-34	Male	Non-pregnant	NA	120	80	Elevated
18/10/2021	Njala University Hospital	25	25-34	Females	Non-pregnant	NA	110	85	Normal
18/10/2021	Njala University Hospital	24	15-24	Females	Non-pregnant	NA	100	60	Normal
18/10/2021	Njala University Hospital	26	25-34	Females	Non-pregnant	NA	100	70	Normal
18/2/2021	Njala University Hospital	33	25-34	Male	Non-pregnant	NA	99	75	Normal
18/2/2021	Njala University Hospital	39	35-44	Females	Non-pregnant	NA	126	90	Elevated
18/4/2022	Njala University Hospital	20	15-24	Females	Non-pregnant	NA	100	60	Normal
18/5/2021	Njala University Hospital	22	15-24	Females	Non-pregnant	NA	110	90	Normal
18/6/2021	Njala University Hospital	22	15-24	Females	Non-pregnant	NA	108	68	Normal
18/6/2022	Njala University Hospital	23	15-24	Females	Non-pregnant	NA	100	60	Normal
18/8/2021	Njala University Hospital	51	45-54	Male	Non-pregnant	NA	108	76	Normal
18/8/2021	Njala University Hospital	21	15-24	Females	Non-pregnant	NA	140	80	Stage-2
18/9/2021	Njala University Hospital	24	15-24	Male	Non-pregnant	NA	114	95	Normal
18/9/2022	Njala University Hospital	23	15-24	Male	Non-pregnant	NA	128	83	Elevated
19/1/2021	Njala University Hospital	32	25-34	Male	Non-pregnant	NA	131	77	Stage-1
19/1/2021	Njala University Hospital	74	65+	Females	Non-pregnant	NA	121	75	Elevated
19/1/2021	Njala University Hospital	27	25-34	Females	Non-pregnant	NA	130	75	Stage-1
19/11/2021	Njala University Hospital	29	25-34	Male	Non-pregnant	NA	100	80	Normal
19/2/2021	Njala University Hospital	24	15-24	Females	Non-pregnant	NA	97	67	Normal
19/2/2021	Njala University Hospital	25	25-34	Females	Non-pregnant	NA	120	80	Elevated
19/2/2022	Njala University Hospital	23	15-24	Females	Non-pregnant	NA	108	79	Normal
19/3/2021	Njala University Hospital	28	25-34	Male	Non-pregnant	NA	132	80	Stage-1
19/4/2021	Njala University Hospital	35	35-44	Females	Non-pregnant	NA	100	80	Normal
19/4/2021	Njala University Hospital	19	15-24	Females	Non-pregnant	NA	120	80	Elevated
19/4/2021	Njala University Hospital	27	25-34	Male	Non-pregnant	NA	103	91	Normal
19/4/2022	Njala University Hospital	27	25-34	Females	Non-pregnant	NA	127	94	Elevated
19/4/2022	Njala University Hospital	31	25-34	Male	Non-pregnant	NA	110	70	Normal
19/4/2022	Njala University Hospital	22	15-24	Male	Non-pregnant	NA	100	84	Normal
19/4/2022	Njala University Hospital	19	15-24	Male	Non-pregnant	NA	120	80	Elevated
19/6/2021	Njala University Hospital	37	35-44	Females	Non-pregnant	NA	116	105	Normal
19/7/2021	Njala University Hospital	21	15-24	Male	Non-pregnant	NA	100	70	Normal
19/7/2022	Njala University Hospital	27	25-34	Male	Non-pregnant	NA	119	84	Normal
19/8/2021	Njala University Hospital	26	25-34	Male	Non-pregnant	NA	120	80	Elevated
19/8/2021	Njala University Hospital	48	45-54	Male	Non-pregnant	NA	212	120	Stage-2
19/8/2022	Njala University Hospital	50	45-54	Male	Non-pregnant	NA	128	80	Elevated
19/8/2022	Njala University Hospital	30	25-34	Male	Non-pregnant	NA	130	80	Stage-1
20/1/2021	Njala University Hospital	23	15-24	Females	Non-pregnant	NA	120	80	Elevated
20/1/2021	Njala University Hospital	19	15-24	Females	Non-pregnant	NA	121	76	Elevated
20/1/2021	Njala University Hospital	24	15-24	Females	Non-pregnant	NA	102	59	Normal
20/1/2021	Njala University Hospital	26	25-34	Females	Non-pregnant	NA	104	62	Normal
20/1/2021	Njala University Hospital	27	25-34	Females	Non-pregnant	NA	120	80	Elevated
20/11/2021	Njala University Hospital	30	25-34	Females	Non-pregnant	NA	117	76	Normal
20/11/2021	Njala University Hospital	37	35-44	Male	Non-pregnant	NA	139	89	Stage-1
20/12/2021	Njala University Hospital	36	35-44	Male	Non-pregnant	NA	118	54	Normal
20/14/2021	Njala University Hospital	64	55-64	Male	Non-pregnant	NA	100	60	Normal
20/3/2021	Njala University Hospital	23	15-24	Females	Non-pregnant	NA	109	63	Normal
20/3/2021	Njala University Hospital	63	55-64	Females	Non-pregnant	NA	135	75	Stage-1
20/3/2021	Njala University Hospital	26	25-34	Females	Non-pregnant	NA	100	60	Normal
20/3/2021	Njala University Hospital	24	15-24	Females	Non-pregnant	NA	117	76	Normal
20/3/2022	Njala University Hospital	24	15-24	Females	Non-pregnant	NA	110	80	Normal
20/3/21	Njala University Hospital	19	15-24	Females	Non-pregnant	NA	120	75	Elevated
20/4/2022	Njala University Hospital	30	25-34	Females	Non-pregnant	NA	100	70	Normal
20/5/2021	Njala University Hospital	29	25-34	Females	Non-pregnant	NA	98	68	Normal
20/5/2021	Njala University Hospital	22	15-24	Females	Non-pregnant	NA	107	71	Normal
20/6/2021	Njala University Hospital	34	25-34	Females	Non-pregnant	NA	120	80	Elevated
20/6/2022	Njala University Hospital	27	25-34	Male	Non-pregnant	NA	120	74	Elevated
20/7/2021	Njala University Hospital	25	25-34	Male	Non-pregnant	NA	110	80	Normal
20/7/2021	Njala University Hospital	22	15-24	Females	Non-pregnant	NA	110	74	Normal
20/7/2022	Njala University Hospital	52	45-54	Females	Non-pregnant	NA	132	88	Stage-1
20/7/2022	Njala University Hospital	22	15-24	Male	Non-pregnant	NA	125	77	Elevated
20/8/2021	Njala University Hospital	26	25-34	Females	Non-pregnant	NA	106	72	Normal
21/1/2021	Njala University Hospital	69	65+	Male	Non-pregnant	NA	127	85	Elevated
21/1/2021	Njala University Hospital	25	25-34	Male	Non-pregnant	NA	112	66	Normal
21/1/2021	Njala University Hospital	24	15-24	Females	Non-pregnant	NA	110	70	Normal
21/12/2021	Njala University Hospital	32	25-34	Male	Non-pregnant	NA	106	72	Normal
21/12/2021	Njala University Hospital	22	15-24	Females	Non-pregnant	NA	90	60	Normal
21/3/2021	Njala University Hospital	30	25-34	Male	Non-pregnant	NA	110	80	Normal
21/3/2021	Njala University Hospital	26	25-34	Male	Non-pregnant	NA	118	66	Normal
21/3/2022	Njala University Hospital	20	15-24	Females	Non-pregnant	NA	110	70	Normal
21/3/2022	Njala University Hospital	46	45-54	Females	Non-pregnant	NA	145	86	Stage-2
21/3/2022	Njala University Hospital	50	45-54	Females	Non-pregnant	NA	142	92	Stage-2
21/4/2021	Njala University Hospital	76	65+	Females	Non-pregnant	NA	172	80	Stage-2
21/4/2021	Njala University Hospital	18	15-24	Females	Non-pregnant	NA	90	60	Normal
21/4/2021	Njala University Hospital	19	15-24	Females	Non-pregnant	NA	108	70	Normal
21/5/2021	Njala University Hospital	24	15-24	Females	Non-pregnant	NA	120	80	Elevated
21/5/2021	Njala University Hospital	31	25-34	Females	Non-pregnant	NA	100	70	Normal
21/6/2022	Njala University Hospital	27	25-34	Male	Non-pregnant	NA	120	80	Elevated
21/7/2021	Njala University Hospital	23	15-24	Females	Non-pregnant	NA	110	70	Normal
21/8/2021	Njala University Hospital	23	15-24	Females	Non-pregnant	NA	110	97	Normal
21/9/2021	Njala University Hospital	28	25-34	Females	Non-pregnant	NA	106	80	Normal
21/9/2021	Njala University Hospital	29	25-34	Females	Non-pregnant	NA	104	75	Normal
22/1/2021	Njala University Hospital	39	35-44	Females	Non-pregnant	NA	99	60	Normal
22/1/2021	Njala University Hospital	28	25-34	Females	Non-pregnant	NA	110	80	Normal
22/1/2022	Njala University Hospital	20	15-24	Male	Non-pregnant	NA	132	83	Stage-1
22/1/2022	Njala University Hospital	21	15-24	Females	Non-pregnant	NA	93	57	Normal
22/10/2021	Njala University Hospital	25	25-34	Females	Non-pregnant	NA	122	62	Elevated
22/12/2021	Njala University Hospital	20	15-24	Females	Non-pregnant	NA	90	70	Normal
22/12/2021	Njala University Hospital	39	35-44	Females	Non-pregnant	NA	100	80	Normal
22/12/2021	Njala University Hospital	25	25-34	Females	Non-pregnant	NA	100	60	Normal
22/3/2021	Njala University Hospital	20	15-24	Females	Non-pregnant	NA	120	80	Elevated
22/3/2021	Njala University Hospital	28	25-34	Females	Non-pregnant	NA	120	80	Elevated
22/3/2021	Njala University Hospital	21	15-24	Females	Non-pregnant	NA	110	70	Normal
22/3/2022	Njala University Hospital	22	15-24	Male	Non-pregnant	NA	120	80	Elevated
22/4/2021	Njala University Hospital	24	15-24	Females	Non-pregnant	NA	130	70	Stage-1
22/4/2021	Njala University Hospital	36	35-44	Females	Non-pregnant	NA	111	82	Normal
22/4/2022	Njala University Hospital	60	55-64	Male	Non-pregnant	NA	110	70	Normal
22/4/2022	Njala University Hospital	46	45-54	Male	Non-pregnant	NA	100	70	Normal
22/5/2021	Njala University Hospital	24	15-24	Females	Non-pregnant	NA	90	60	Normal
22/5/2021	Njala University Hospital	29	25-34	Male	Non-pregnant	NA	120	80	Elevated
22/6/2021	Njala University Hospital	66	65+	Male	Non-pregnant	NA	131	63	Stage-1
22/6/2021	Njala University Hospital	64	55-64	Male	Non-pregnant	NA	133	84	Stage-1
22/9/2021	Njala University Hospital	23	15-24	Male	Non-pregnant	NA	120	80	Elevated
22/9/2021	Njala University Hospital	23	15-24	Females	Non-pregnant	NA	120	86	Elevated
23/1/2021	Njala University Hospital	60	55-64	Females	Non-pregnant	NA	165	79	Stage-2
23/1/2021	Njala University Hospital	18	15-24	Females	Non-pregnant	NA	126	88	Elevated
23/1/2021	Njala University Hospital	26	25-34	Females	Non-pregnant	NA	120	80	Elevated
23/11/2021	Njala University Hospital	71	65+	Male	Non-pregnant	NA	122	59	Elevated
23/12/2021	Njala University Hospital	28	25-34	Females	Non-pregnant	NA	110	63	Normal
23/12/2021	Njala University Hospital	25	25-34	Females	Non-pregnant	NA	114	59	Normal
23/12/2021	Njala University Hospital	28	25-34	Females	Non-pregnant	NA	130	90	Stage-1
23/2/2021	Njala University Hospital	25	25-34	Male	Non-pregnant	NA	120	70	Elevated
23/2/2022	Njala University Hospital	21	15-24	Male	Non-pregnant	NA	120	80	Elevated
23/3/2021	Njala University Hospital	20	15-24	Male	Non-pregnant	NA	96	60	Normal
23/3/2021	Njala University Hospital	30	25-34	Male	Non-pregnant	NA	100	70	Normal
23/3/2021	Njala University Hospital	65	65+	Females	Non-pregnant	NA	120	74	Elevated
23/3/2021	Njala University Hospital	25	25-34	Females	Non-pregnant	NA	120	60	Elevated
23/3/2021	Njala University Hospital	40	35-44	Females	Non-pregnant	NA	100	70	Normal
23/3/2022	Njala University Hospital	25	25-34	Male	Non-pregnant	NA	120	80	Elevated
23/4/2021	Njala University Hospital	26	25-34	Females	Non-pregnant	NA	112	71	Normal
23/4/2021	Njala University Hospital	28	25-34	Male	Non-pregnant	NA	100	80	Normal
23/4/2021	Njala University Hospital	24	15-24	Females	Non-pregnant	NA	120	70	Elevated
23/4/2022	Njala University Hospital	48	45-54	Male	Non-pregnant	NA	122	85	Elevated
23/5/2021	Njala University Hospital	24	15-24	Females	Non-pregnant	NA	100	75	Normal
23/5/2022	Njala University Hospital	26	25-34	Male	Non-pregnant	NA	120	80	Elevated
23/6/2021	Njala University Hospital	21	15-24	Male	Non-pregnant	NA	120	76	Elevated
23/6/2021	Njala University Hospital	30	25-34	Females	Non-pregnant	NA	120	80	Elevated
23/6/2022	Njala University Hospital	35	35-44	Male	Non-pregnant	NA	100	80	Normal
23/6/2022	Njala University Hospital	25	25-34	Females	Non-pregnant	NA	100	70	Normal
23/6/2022	Njala University Hospital	29	25-34	Females	Non-pregnant	NA	140	80	Stage-2
23/7/2021	Njala University Hospital	60	55-64	Male	Non-pregnant	NA	135	85	Stage-1
23/7/2021	Njala University Hospital	49	45-54	Females	Non-pregnant	NA	110	70	Normal
23/7/2021	Njala University Hospital	33	25-34	Females	Non-pregnant	NA	90	85	Normal
23/8/2021	Njala University Hospital	28	25-34	Male	Non-pregnant	NA	95	66	Normal
23/8/2021	Njala University Hospital	29	25-34	Male	Non-pregnant	NA	115	75	Normal
23/8/2022	Njala University Hospital	24	15-24	Male	Non-pregnant	NA	121	79	Elevated
23/8/2022	Njala University Hospital	24	15-24	Male	Non-pregnant	NA	121	79	Elevated
23/9/2021	Njala University Hospital	43	35-44	Females	Non-pregnant	NA	86	63	Low
24/1/2022	Njala University Hospital	27	25-34	Females	Non-pregnant	NA	109	69	Normal
24/1/2022	Njala University Hospital	24	15-24	Females	Non-pregnant	NA	100	70	Normal
24/10/2021	Njala University Hospital	45	45-54	Females	Non-pregnant	NA	107	81	Normal
24/11/2021	Njala University Hospital	42	35-44	Male	Non-pregnant	NA	128	81	Elevated
24/12/2021	Njala University Hospital	64	55-64	Females	Non-pregnant	NA	130	100	Stage-1
24/12/2021	Njala University Hospital	34	25-34	Females	Non-pregnant	NA	98	74	Normal
24/2/2022	Njala University Hospital	29	25-34	Male	Non-pregnant	NA	120	80	Elevated
24/3/2021	Njala University Hospital	52	45-54	Male	Non-pregnant	NA	140	90	Stage-2
24/3/2021	Njala University Hospital	24	15-24	Females	Non-pregnant	NA	130	80	Stage-1
24/4/2021	Njala University Hospital	30	25-34	Male	Non-pregnant	NA	120	80	Elevated
24/4/2022	Njala University Hospital	60	55-64	Females	Non-pregnant	NA	196	121	Stage-2
24/6/2021	Njala University Hospital	26	25-34	Females	Non-pregnant	NA	100	80	Normal
24/6/2022	Njala University Hospital	47	45-54	Male	Non-pregnant	NA	127	80	Elevated
24/7/2021	Njala University Hospital	30	25-34	Females	Non-pregnant	NA	110	70	Normal
24/7/2022	Njala University Hospital	44	35-44	Male	Non-pregnant	NA	140	90	Stage-2
24/7/2022	Njala University Hospital	65	65+	Females	Non-pregnant	NA	119	67	Normal
24/8/2021	Njala University Hospital	28	25-34	Females	Non-pregnant	NA	110	70	Normal
24/8/2021	Njala University Hospital	19	15-24	Females	Non-pregnant	NA	100	70	Normal
24/8/2022	Njala University Hospital	25	25-34	Male	Non-pregnant	NA	124	80	Elevated
24/9/2021	Njala University Hospital	30	25-34	Females	Non-pregnant	NA	120	80	Elevated
25/1/2021	Njala University Hospital	19	15-24	Females	Non-pregnant	NA	112	80	Normal
25/1/2021	Njala University Hospital	30	25-34	Females	Non-pregnant	NA	100	70	Normal
25/1/2021	Njala University Hospital	22	15-24	Females	Non-pregnant	NA	100	70	Normal
25/1/2021	Njala University Hospital	21	15-24	Females	Non-pregnant	NA	116	76	Normal
25/11/2021	Njala University Hospital	29	25-34	Females	Non-pregnant	NA	120	80	Elevated
25/11/2021	Njala University Hospital	30	25-34	Females	Non-pregnant	NA	140	90	Stage-2
25/2/2021	Njala University Hospital	21	15-24	Females	Non-pregnant	NA	110	76	Normal
25/2/2022	Njala University Hospital	24	15-24	Females	Non-pregnant	NA	120	70	Elevated
25/3/2021	Njala University Hospital	34	25-34	Females	Non-pregnant	NA	140	88	Stage-2
25/3/2021	Njala University Hospital	35	35-44	Male	Non-pregnant	NA	122	65	Elevated
25/3/2021	Njala University Hospital	23	15-24	Females	Non-pregnant	NA	116	76	Normal
25/3/2021	Njala University Hospital	21	15-24	Females	Non-pregnant	NA	100	60	Normal
25/3/2021	Njala University Hospital	19	15-24	Females	Non-pregnant	NA	120	80	Elevated
25/3/2021	Njala University Hospital	23	15-24	Females	Non-pregnant	NA	101	62	Normal
25/3/2021	Njala University Hospital	25	25-34	Females	Non-pregnant	NA	119	81	Normal
25/3/2022	Njala University Hospital	19	15-24	Females	Non-pregnant	NA	128	88	Elevated
25/4/2021	Njala University Hospital	21	15-24	Male	Non-pregnant	NA	119	70	Normal
25/4/2022	Njala University Hospital	25	25-34	Females	Non-pregnant	NA	100	60	Normal
25/5/2021	Njala University Hospital	27	25-34	Females	Non-pregnant	NA	103	65	Normal
25/6/2021	Njala University Hospital	64	55-64	Females	Non-pregnant	NA	123	85	Elevated
25/6/2022	Njala University Hospital	51	45-54	Females	Non-pregnant	NA	169	92	Stage-2
25/7/2021	Njala University Hospital	25	25-34	Male	Non-pregnant	NA	80	70	Low
25/7/2022	Njala University Hospital	23	15-24	Females	Non-pregnant	NA	120	80	Elevated
25/7/2022	Njala University Hospital	29	25-34	Females	Non-pregnant	NA	110	80	Normal
25/8/2021	Njala University Hospital	33	25-34	Females	Non-pregnant	NA	117	84	Normal
26/1/2021	Njala University Hospital	20	15-24	Females	Non-pregnant	NA	116	75	Normal
26/1/2021	Njala University Hospital	66	65+	Male	Non-pregnant	NA	131	72	Stage-1
26/10/2021	Njala University Hospital	20	15-24	Females	Non-pregnant	NA	110	70	Normal
26/11/2021	Njala University Hospital	24	15-24	Male	Non-pregnant	NA	100	80	Normal
26/12/2021	Njala University Hospital	20	15-24	Females	Non-pregnant	NA	110	70	Normal
26/3/2021	Njala University Hospital	21	15-24	Females	Non-pregnant	NA	116	79	Normal
26/4/2021	Njala University Hospital	21	15-24	Females	Non-pregnant	NA	131	80	Stage-1
26/4/2021	Njala University Hospital	86	65+	Male	Non-pregnant	NA	130	75	Stage-1
26/4/2021	Njala University Hospital	24	15-24	Females	Non-pregnant	NA	110	75	Normal
26/4/2021	Njala University Hospital	20	15-24	Females	Non-pregnant	NA	120	70	Elevated
26/4/2021	Njala University Hospital	28	25-34	Females	Non-pregnant	NA	100	80	Normal
26/4/2021	Njala University Hospital	24	15-24	Females	Non-pregnant	NA	130	98	Stage-1
26/4/2021	Njala University Hospital	20	15-24	Females	Non-pregnant	NA	100	80	Normal
26/5/2021	Njala University Hospital	24	15-24	Females	Non-pregnant	NA	120	75	Elevated
26/5/2021	Njala University Hospital	19	15-24	Females	Non-pregnant	NA	111	60	Normal
26/5/2021	Njala University Hospital	21	15-24	Females	Non-pregnant	NA	104	69	Normal
26/5/2021	Njala University Hospital	21	15-24	Females	Non-pregnant	NA	100	70	Normal
26/5/2021	Njala University Hospital	21	15-24	Females	Non-pregnant	NA	90	60	Normal
26/6/2021	Njala University Hospital	65	65+	Male	Non-pregnant	NA	89	49	Low
26/6/2021	Njala University Hospital	29	25-34	Females	Non-pregnant	NA	140	70	Stage-2
26/6/2021	Njala University Hospital	18	15-24	Females	Non-pregnant	NA	120	80	Elevated
26/8/2021	Njala University Hospital	25	25-34	Male	Non-pregnant	NA	134	80	Stage-1
26/8/2021	Njala University Hospital	28	25-34	Females	Non-pregnant	NA	123	85	Elevated
26/9/2021	Njala University Hospital	23	15-24	Females	Non-pregnant	NA	111	71	Normal
27/1/2021	Njala University Hospital	33	25-34	Females	Non-pregnant	NA	120	80	Elevated
27/10/2021	Njala University Hospital	30	25-34	Male	Non-pregnant	NA	120	80	Elevated
27/12/2021	Njala University Hospital	27	25-34	Females	Non-pregnant	NA	110	70	Normal
27/12/2021	Njala University Hospital	30	25-34	Females	Non-pregnant	NA	100	70	Normal
27/12/2021	Njala University Hospital	37	35-44	Females	Non-pregnant	NA	138	103	Stage-1
27/2/2022	Njala University Hospital	26	25-34	Females	Non-pregnant	NA	120	82	Elevated
27/4/2021	Njala University Hospital	28	25-34	Females	Non-pregnant	NA	120	88	Elevated
27/4/2021	Njala University Hospital	20	15-24	Females	Non-pregnant	NA	120	86	Elevated
27/5/2021	Njala University Hospital	21	15-24	Females	Non-pregnant	NA	80	59	Low
27/5/2021	Njala University Hospital	53	45-54	Male	Non-pregnant	NA	110	70	Normal
27/5/2021	Njala University Hospital	21	15-24	Females	Non-pregnant	NA	180	159	Stage-2
27/5/2021	Njala University Hospital	17	15-24	Females	Non-pregnant	NA	120	70	Elevated
27/5/2021	Njala University Hospital	23	15-24	Females	Non-pregnant	NA	92	52	Normal
27/7/2021	Njala University Hospital	29	25-34	Male	Non-pregnant	NA	110	76	Normal
27/7/2021	Njala University Hospital	29	25-34	Male	Non-pregnant	NA	96	60	Normal
27/7/2021	Njala University Hospital	20	15-24	Females	Non-pregnant	NA	114	68	Normal
27/7/2021	Njala University Hospital	25	25-34	Females	Non-pregnant	NA	110	72	Normal
27/8/2021	Njala University Hospital	70	65+	Females	Non-pregnant	NA	121	89	Elevated
27/8/2021	Njala University Hospital	26	25-34	Male	Non-pregnant	NA	130	80	Stage-1
27/8/2021	Njala University Hospital	35	35-44	Male	Non-pregnant	NA	150	90	Stage-2
27/8/2021	Njala University Hospital	30	25-34	Females	Non-pregnant	NA	110	70	Normal
27/8/2022	Njala University Hospital	30	25-34	Females	Non-pregnant	NA	150	97	Stage-2
27/9/2021	Njala University Hospital	24	15-24	Male	Non-pregnant	NA	128	60	Elevated
27/9/2021	Njala University Hospital	20	15-24	Females	Non-pregnant	NA	99	72	Normal
27/9/2021	Njala University Hospital	41	35-44	Females	Non-pregnant	NA	135	90	Stage-1
27/9/2021	Njala University Hospital	23	15-24	Females	Non-pregnant	NA	110	70	Normal
27/9/2021	Njala University Hospital	34	25-34	Male	Non-pregnant	NA	107	62	Normal
27/9/2021	Njala University Hospital	27	25-34	Females	Non-pregnant	NA	96	67	Normal
28/1/2021	Njala University Hospital	61	55-64	Females	Non-pregnant	NA	150	70	Stage-2
28/1/2021	Njala University Hospital	29	25-34	Females	Non-pregnant	NA	114	60	Normal
28/1/2022	Njala University Hospital	34	25-34	Females	Non-pregnant	NA	103	75	Normal
28/10/2021	Njala University Hospital	21	15-24	Females	Non-pregnant	NA	126	75	Elevated
28/11/2021	Njala University Hospital	22	15-24	Females	Non-pregnant	NA	100	60	Normal
28/2/2021	Njala University Hospital	38	35-44	Male	Non-pregnant	NA	110	75	Normal
28/3/2021	Njala University Hospital	22	15-24	Females	Non-pregnant	NA	112	74	Normal
28/3/2021	Njala University Hospital	24	15-24	Male	Non-pregnant	NA	118	75	Normal
28/3/2022	Njala University Hospital	58	55-64	Male	Non-pregnant	NA	110	80	Normal
28/3/2022	Njala University Hospital	23	15-24	Females	Non-pregnant	NA	120	80	Elevated
28/3/2022	Njala University Hospital	21	15-24	Females	Non-pregnant	NA	110	71	Normal
28/4/2021	Njala University Hospital	85	65+	Male	Non-pregnant	NA	110	70	Normal
28/4/2021	Njala University Hospital	25	25-34	Females	Non-pregnant	NA	79	50	Low
28/4/2021	Njala University Hospital	27	25-34	Females	Non-pregnant	NA	138	85	Stage-1
28/7/2021	Njala University Hospital	26	25-34	Females	Non-pregnant	NA	125	82	Elevated
28/7/2021	Njala University Hospital	51	45-54	Male	Non-pregnant	NA	138	80	Stage-1
28/7/2022	Njala University Hospital	26	25-34	Females	Non-pregnant	NA	98	65	Normal
28/7/2022	Njala University Hospital	88	65+	Male	Non-pregnant	NA	130	90	Stage-1
28/7/2022	Njala University Hospital	28	25-34	Male	Non-pregnant	NA	127	79	Elevated
28/9/2021	Njala University Hospital	37	35-44	Females	Non-pregnant	NA	120	80	Elevated
28/9/2021	Njala University Hospital	32	25-34	Male	Non-pregnant	NA	129	63	Elevated
28/9/2021	Njala University Hospital	36	35-44	Females	Non-pregnant	NA	110	70	Normal
29/1/2021	Njala University Hospital	27	25-34	Females	Non-pregnant	NA	100	70	Normal
29/10/2021	Njala University Hospital	34	25-34	Male	Non-pregnant	NA	135	89	Stage-1
29/3/2022	Njala University Hospital	24	15-24	Male	Non-pregnant	NA	109	61	Normal
29/4/2022	Njala University Hospital	30	25-34	Male	Non-pregnant	NA	120	80	Elevated
29/5/2021	Njala University Hospital	22	15-24	Females	Non-pregnant	NA	98	60	Normal
29/5/2021	Njala University Hospital	32	25-34	Females	Non-pregnant	NA	136	90	Stage-1
29/6/2022	Njala University Hospital	33	25-34	Male	Non-pregnant	NA	110	70	Normal
29/6/2022	Njala University Hospital	28	25-34	Male	Non-pregnant	NA	120	70	Elevated
29/6/2022	Njala University Hospital	26	25-34	Male	Non-pregnant	NA	120	83	Elevated
29/6/2022	Njala University Hospital	50	45-54	Male	Non-pregnant	NA	120	80	Elevated
29/7/2022	Njala University Hospital	23	15-24	Females	Non-pregnant	NA	111	70	Normal
29/9/2021	Njala University Hospital	26	25-34	Females	Non-pregnant	NA	122	80	Elevated
30/1/2021	Njala University Hospital	28	25-34	Females	Non-pregnant	NA	148	80	Stage-2
30/1/2021	Njala University Hospital	50	45-54	Females	Non-pregnant	NA	112	79	Normal
30/1/2021	Njala University Hospital	19	15-24	Females	Non-pregnant	NA	120	80	Elevated
30/1/2022	Njala University Hospital	38	35-44	Females	Non-pregnant	NA	140	80	Stage-2
30/10/2021	Njala University Hospital	34	25-34	Females	Non-pregnant	NA	110	75	Normal
30/10/2021	Njala University Hospital	24	15-24	Females	Non-pregnant	NA	110	70	Normal
30/3/2021	Njala University Hospital	46	45-54	Females	Non-pregnant	NA	120	80	Elevated
30/3/2021	Njala University Hospital	26	25-34	Male	Non-pregnant	NA	110	75	Normal
30/5/2022	Njala University Hospital	30	25-34	Females	Non-pregnant	NA	100	60	Normal
30/6/2021	Njala University Hospital	24	15-24	Females	Non-pregnant	NA	110	80	Normal
30/7/2021	Njala University Hospital	44	35-44	Females	Non-pregnant	NA	100	60	Normal
30/8/2021	Njala University Hospital	22	15-24	Male	Non-pregnant	NA	110	75	Normal
30/8/2021	Njala University Hospital	19	15-24	Females	Non-pregnant	NA	110	70	Normal
30/8/2021	Njala University Hospital	50	45-54	Females	Non-pregnant	NA	153	82	Stage-2
30/8/2021	Njala University Hospital	24	15-24	Females	Non-pregnant	NA	80	68	Low
30/9/2021	Njala University Hospital	18	15-24	Females	Non-pregnant	NA	104	64	Normal
30/9/2021	Njala University Hospital	23	15-24	Females	Non-pregnant	NA	100	70	Normal
31/1/2021	Njala University Hospital	57	55-64	Females	Non-pregnant	NA	125	70	Elevated
31/1/2021	Njala University Hospital	34	25-34	Male	Non-pregnant	NA	116	58	Normal
31/1/2021	Njala University Hospital	26	25-34	Females	Non-pregnant	NA	103	67	Normal
31/10/2021	Njala University Hospital	25	25-34	Male	Non-pregnant	NA	126	75	Elevated
31/5/2021	Njala University Hospital	23	15-24	Male	Non-pregnant	NA	120	74	Elevated
31/5/2021	Njala University Hospital	21	15-24	Females	Non-pregnant	NA	110	78	Normal
31/5/2021	Njala University Hospital	18	15-24	Females	Non-pregnant	NA	100	60	Normal
31/5/2022	Njala University Hospital	55	55-64	Females	Non-pregnant	NA	136	87	Stage-1
31/7/2021	Njala University Hospital	49	45-54	Females	Non-pregnant	NA	153	92	Stage-2
31/7/2021	Njala University Hospital	30	25-34	Females	Non-pregnant	NA	110	70	Normal
6/4//2022	Njala University Hospital	20	15-24	Male	Non-pregnant	NA	89	49	Low
7/9//2021	Njala University Hospital	25	25-34	Male	Non-pregnant	NA	120	80	Elevated
9//1/2021	Njala University Hospital	40	35-44	Females	Non-pregnant	NA	130	90	Stage-1
9/7//2021	Njala University Hospital	53	45-54	Male	Non-pregnant	NA	97	59	Normal
9/7/22021	Njala University Hospital	26	25-34	Females	Non-pregnant	NA	125	68	Elevated
O5/2020	Dandabu Community Health post	54	45-54	Females	Non-pregnant	NA	110	66	Normal
O5/2020	Dandabu Community Health post	52	45-54	Females	Non-pregnant	NA	128	65	Elevated
O5/2020	Dandabu Community Health post	62	55-64	Females	Non-pregnant	NA	130	69	Stage-1
